# Supplementary material for: 6-Butyryl-5-hy­droxy-4-phenyl­seselin
Source: Acta Crystallogr Sect E Struct Rep Online. 2010 Aug 28;66(Pt 9):o2464–5. doi: 10.1107/S160053681003415X (PMC3008009; doi:10.1107/S160053681003415X)
Supplement: Supplementary file 1 [file e-66-o2464-sup1.cif]

##############################################################################
###                                                                        ###
###        Electronic paper (Acta Crystallographica Section E)             ###
###                                                                        ###
##############################################################################
#                                                                            #
# This CIF contains the data in a paper accepted for publication in Acta     #
# Crystallographica Section E. It conforms to the requirements of Notes      #
# for Authors for Section E, and has been peer reviewed under the auspices   #
# of the IUCr Commission on Journals.                                        #
#                                                                            #
# Full details of the Crystallographic Information File format               #
# are given in the paper "The Crystallographic Information File (CIF):       #
# a New Standard Archive File for Crystallography" by S. R. Hall, F. H.      #
# Allen and I. D. Brown [Acta Cryst. (1991), A47, 655-685].                  #
#                                                                            #
# The current version of the core CIF dictionary is obtainable from          #
# ftp://ftp.iucr.org/pub/cif_core.dic. The current version number is 2.4.    #
#                                                                            #
# Software is freely available for graphical display of the structure(s) in  #
# this CIF.  For information consult the CIF home page http://www.iucr.org/  #
# cif/home.html                                                              #
#                                                                            #
# This file may be used for bona fide research purposes within the           #
# scientific community so long as proper attribution is given to the journal # 
# article from which it was obtained.                                        #
#                                                                            #
##############################################################################
                                             
data_I
_audit_creation_method     SHELXL-97
_chemical_name_systematic
;
6-Butyryl-5-hydroxy-8,8-dimethyl-4-phenyl-2<i>H</i>,8<i>H</i>-
benzo[1,2-<i>b</i>;3,4-<i>b</i>']dipyran-2-one
;
_chemical_name_common
                        'Mammea A/AC cyclo/D6-Butyryl-5-hydroxy-4-phenylseselin'
_chemical_formula_moiety     'C24 H22 O5'
_chemical_formula_sum     'C24 H22 O5'
_chemical_formula_iupac     'C24 H22 O5'
_chemical_formula_weight     390.42
_chemical_melting_point     ?
_chemical_melting_point_gt     412
_chemical_melting_point_lt     413
_symmetry_cell_setting     monoclinic
_symmetry_space_group_name_H-M     'C c'
_symmetry_space_group_name_Hall     'C -2yc'
loop_
    _symmetry_equiv_pos_as_xyz
    'x, y, z'
    'x, -y, z+1/2'
    'x+1/2, y+1/2, z'
    'x+1/2, -y+1/2, z+1/2'
_cell_length_a     17.0746(4)
_cell_length_b     13.4170(4)
_cell_length_c     8.7607(3)
_cell_angle_alpha     90.00
_cell_angle_beta     90.3410(10)
_cell_angle_gamma     90.00
_cell_volume     2006.95(10)
_cell_formula_units_Z     4
_cell_measurement_reflns_used     2083
_cell_measurement_theta_min     2.39
_cell_measurement_theta_max     24.25
_cell_measurement_temperature     298(2)
_cell_special_details     ?
_exptl_crystal_description     Block
_exptl_crystal_colour     'Light yellow'
_exptl_crystal_size_max     0.40
_exptl_crystal_size_mid     0.32
_exptl_crystal_size_min     0.16
_exptl_crystal_density_diffrn     1.292
_exptl_crystal_density_meas     ?
_exptl_crystal_density_method     'not measured'
_exptl_crystal_F_000     824
_exptl_absorpt_coefficient_mu     0.090
_exptl_absorpt_correction_type     multi-scan
_exptl_absorpt_process_details     '(<i>SADABS</i>; Bruker, 2005)'
_exptl_absorpt_correction_T_min     0.9648
_exptl_absorpt_correction_T_max     0.9857
_exptl_special_details     ?
_diffrn_ambient_temperature     298(2)
_diffrn_radiation_type     MoK\a
_diffrn_radiation_wavelength     0.71073
_diffrn_radiation_source     'fine-focus sealed tube'
_diffrn_radiation_monochromator     graphite
_diffrn_measurement_device_type     'Bruker SMART APEXII CCD area-detector'
_diffrn_measurement_method     '\f and \w scans'
_diffrn_detector_area_resol_mean     .
_diffrn_reflns_number     5484
_diffrn_reflns_av_R_equivalents     0.0229
_diffrn_reflns_av_sigmaI/netI     0.0283
_diffrn_reflns_theta_min     1.93
_diffrn_reflns_theta_max     26.70
_diffrn_reflns_theta_full     25.00
_diffrn_measured_fraction_theta_max     0.992
_diffrn_measured_fraction_theta_full     0.992
_diffrn_reflns_limit_h_min     -21
_diffrn_reflns_limit_h_max     21
_diffrn_reflns_limit_k_min     -16
_diffrn_reflns_limit_k_max     12
_diffrn_reflns_limit_l_min     -11
_diffrn_reflns_limit_l_max     10
_diffrn_standards_number     0
_diffrn_standards_interval_count     .
_diffrn_standards_interval_time     .
_diffrn_standards_decay_%     ?
_refine_special_details
;
Refinement of <i>F</i>^2^ against ALL reflections. The weighted <i>R</i>-factor
<i>wR</i> and goodness of fit <i>S</i> are based on <i>F</i>^2^, conventional
<i>R</i>-factors <i>R</i> are based on <i>F</i>, with <i>F</i> set to zero for
negative <i>F</i>^2^. The threshold expression of <i>F</i>^2^ >
\s(<i>F</i>^2^) is used only for calculating <i>R</i>-factors(gt) <i>etc</i>.
and is not relevant to the choice of reflections for refinement.
<i>R</i>-factors based on <i>F</i>^2^ are statistically about twice as large
as those based on <i>F</i>, and <i>R</i>- factors based on ALL data will be
even larger.
;
_reflns_number_total     2115
_reflns_number_gt     1714
_reflns_threshold_expression     I>2\s(I)
_refine_ls_structure_factor_coef     Fsqd
_refine_ls_matrix_type     full
_refine_ls_R_factor_all     0.0521
_refine_ls_R_factor_gt     0.0372
_refine_ls_wR_factor_gt     0.0909
_refine_ls_wR_factor_ref     0.1000
_refine_ls_goodness_of_fit_ref     1.033
_refine_ls_restrained_S_all     1.033
_refine_ls_number_reflns     2115
_refine_ls_number_parameters     265
_refine_ls_number_restraints     2
_refine_ls_hydrogen_treatment     constr
_refine_ls_weighting_scheme     calc
_refine_ls_weighting_details
         'calc w=1/[\s^2^(Fo^2^)+(0.0539P)^2^+0.3001P] where P=(Fo^2^+2Fc^2^)/3'
_atom_sites_solution_hydrogens     geom
_atom_sites_solution_primary     direct
_atom_sites_solution_secondary     difmap
_refine_ls_shift/su_max     0.000
_refine_ls_shift/su_mean     0.000
_refine_diff_density_max     0.127
_refine_diff_density_min     -0.142
_refine_ls_extinction_method     none
_refine_ls_extinction_coef     ?
loop_
    _atom_type_symbol
    _atom_type_description
    _atom_type_scat_dispersion_real
    _atom_type_scat_dispersion_imag
    _atom_type_scat_source
    'C' 'C' 0.0033 0.0016
                         'International Tables Vol C Tables 4.2.6.8 and 6.1.1.4'
    'H' 'H' 0.0000 0.0000
                         'International Tables Vol C Tables 4.2.6.8 and 6.1.1.4'
    'O' 'O' 0.0106 0.0060
                         'International Tables Vol C Tables 4.2.6.8 and 6.1.1.4'
_computing_data_collection     'APEX2 (Bruker, 2005)'
_computing_cell_refinement     'SAINT (Bruker, 2005)'
_computing_data_reduction     'SAINT (Bruker, 2005)'
_computing_structure_solution     'SHELXTL (Sheldrick, 2008)'
_computing_structure_refinement     'SHELXTL (Sheldrick, 2008)'
_computing_molecular_graphics     'Mercury (Macrae <i>et al.</i> 2006)'
_computing_publication_material     'SHELXTL (Sheldrick, 2008)'
loop_
    _atom_site_type_symbol
    _atom_site_label
    _atom_site_fract_x
    _atom_site_fract_y
    _atom_site_fract_z
    _atom_site_U_iso_or_equiv
    _atom_site_adp_type
    _atom_site_calc_flag
    _atom_site_refinement_flags
    _atom_site_occupancy
    _atom_site_disorder_assembly
    _atom_site_disorder_group
    O O1 0.37812(12) 0.33800(15) 0.0704(2) 0.0539(5) Uani d . 1 . .
    C C2 0.33746(18) 0.2581(2) 0.1325(4) 0.0585(8) Uani d . 1 . .
    C C3 0.26471(17) 0.2825(2) 0.2042(4) 0.0527(7) Uani d . 1 . .
    H H3 0.2335 0.2304 0.2382 0.063 Uiso calc R 1 . .
    C C4 0.23882(15) 0.3763(2) 0.2253(3) 0.0417(6) Uani d . 1 . .
    C C4A 0.28947(13) 0.4585(2) 0.1797(3) 0.0381(6) Uani d . 1 . .
    C C5 0.27705(14) 0.5596(2) 0.2138(3) 0.0401(6) Uani d . 1 . .
    C C6 0.32418(15) 0.6360(2) 0.1496(3) 0.0418(6) Uani d . 1 . .
    C C7 0.38818(14) 0.6053(2) 0.0584(3) 0.0430(6) Uani d . 1 . .
    C C8 0.40587(14) 0.5060(2) 0.0336(3) 0.0426(6) Uani d . 1 . .
    C C8A 0.35629(14) 0.4350(2) 0.0958(3) 0.0413(6) Uani d . 1 . .
    O O2 0.36629(16) 0.17743(18) 0.1167(4) 0.0866(8) Uani d . 1 . .
    O O3 0.22095(11) 0.58102(16) 0.3131(2) 0.0545(5) Uani d . 1 . .
    H H3O 0.2187 0.6415 0.3254 0.065 Uiso calc R 1 . .
    C C1' 0.15739(15) 0.3906(2) 0.2792(3) 0.0423(6) Uani d . 1 . .
    C C2' 0.12989(18) 0.3393(2) 0.4053(3) 0.0517(7) Uani d . 1 . .
    H H2' 0.1639 0.2998 0.4623 0.062 Uiso calc R 1 . .
    C C3' 0.0518(2) 0.3467(3) 0.4467(3) 0.0634(9) Uani d . 1 . .
    H H3' 0.0335 0.3115 0.5307 0.076 Uiso calc R 1 . .
    C C4' 0.00155(18) 0.4058(3) 0.3643(4) 0.0651(9) Uani d . 1 . .
    H H4' -0.0505 0.4115 0.3936 0.078 Uiso calc R 1 . .
    C C5' 0.02778(17) 0.4563(2) 0.2394(4) 0.0613(8) Uani d . 1 . .
    H H5' -0.0066 0.4958 0.1831 0.074 Uiso calc R 1 . .
    C C6' 0.10527(16) 0.4491(2) 0.1961(3) 0.0518(7) Uani d . 1 . .
    H H6' 0.1227 0.4836 0.1107 0.062 Uiso calc R 1 . .
    O O1" 0.43245(11) 0.67654(16) -0.0081(2) 0.0583(6) Uani d . 1 . .
    C C2" 0.51443(16) 0.6551(2) -0.0456(3) 0.0512(7) Uani d . 1 . .
    C C3" 0.52184(19) 0.5511(3) -0.1026(4) 0.0659(9) Uani d . 1 . .
    H H3" 0.5624 0.5355 -0.1689 0.079 Uiso calc R 1 . .
    C C4" 0.47252(17) 0.4806(3) -0.0619(3) 0.0590(8) Uani d . 1 . .
    H H4" 0.4802 0.4152 -0.0938 0.071 Uiso calc R 1 . .
    C C5" 0.5349(2) 0.7323(4) -0.1653(5) 0.0883(13) Uani d . 1 . .
    H H51" 0.5019 0.7234 -0.2533 0.132 Uiso calc R 1 . .
    H H53" 0.5887 0.7246 -0.1941 0.132 Uiso calc R 1 . .
    H H52" 0.5271 0.7979 -0.1242 0.132 Uiso calc R 1 . .
    C C6" 0.56228(19) 0.6696(3) 0.0983(4) 0.0650(9) Uani d . 1 . .
    H H61" 0.5531 0.7352 0.1383 0.098 Uiso calc R 1 . .
    H H62" 0.6169 0.6621 0.0754 0.098 Uiso calc R 1 . .
    H H63" 0.5473 0.6207 0.1726 0.098 Uiso calc R 1 . .
    O O1"' 0.25223(16) 0.75871(17) 0.2771(3) 0.0754(7) Uani d . 1 . .
    C C1"' 0.30374(18) 0.7407(2) 0.1820(4) 0.0534(7) Uani d . 1 . .
    C C2"' 0.3419(2) 0.8263(2) 0.1013(5) 0.0707(9) Uani d . 1 . .
    H H21 0.3395 0.8142 -0.0078 0.085 Uiso calc R 1 . .
    H H22 0.3968 0.8285 0.1306 0.085 Uiso calc R 1 . .
    C C3"' 0.3056(3) 0.9268(3) 0.1337(8) 0.1047(16) Uani d . 1 . .
    H H31 0.2988 0.9338 0.2430 0.126 Uiso calc R 1 . .
    H H32 0.3413 0.9786 0.1007 0.126 Uiso calc R 1 . .
    C C4"' 0.2279(3) 0.9421(4) 0.0562(8) 0.131(2) Uani d . 1 . .
    H H41 0.2350 0.9428 -0.0524 0.197 Uiso calc R 1 . .
    H H42 0.2059 1.0045 0.0882 0.197 Uiso calc R 1 . .
    H H43 0.1931 0.8889 0.0832 0.197 Uiso calc R 1 . .
loop_
    _atom_site_aniso_label
    _atom_site_aniso_U_11
    _atom_site_aniso_U_22
    _atom_site_aniso_U_33
    _atom_site_aniso_U_12
    _atom_site_aniso_U_13
    _atom_site_aniso_U_23
    O1 0.0436(10) 0.0447(11) 0.0734(13) -0.0010(8) 0.0108(9) -0.0126(9)
    C2 0.0485(16) 0.0413(17) 0.086(2) -0.0067(13) 0.0061(16) -0.0075(15)
    C3 0.0431(15) 0.0435(15) 0.0716(19) -0.0084(12) 0.0022(13) 0.0007(14)
    C4 0.0370(13) 0.0426(14) 0.0456(15) -0.0053(11) -0.0006(11) 0.0026(11)
    C4A 0.0330(13) 0.0428(14) 0.0386(13) -0.0045(11) -0.0004(10) -0.0006(11)
    C5 0.0347(12) 0.0447(15) 0.0410(13) -0.0012(11) -0.0023(10) -0.0002(12)
    C6 0.0329(12) 0.0441(15) 0.0482(14) -0.0034(11) -0.0063(10) 0.0018(11)
    C7 0.0322(12) 0.0518(16) 0.0450(14) -0.0107(11) -0.0031(10) 0.0063(12)
    C8 0.0368(12) 0.0485(15) 0.0426(13) -0.0060(11) 0.0001(10) -0.0046(12)
    C8A 0.0357(14) 0.0437(15) 0.0444(14) -0.0024(11) 0.0000(11) -0.0062(11)
    O2 0.0718(15) 0.0470(14) 0.141(2) 0.0045(12) 0.0231(15) -0.0142(15)
    O3 0.0476(11) 0.0509(12) 0.0652(13) -0.0020(9) 0.0161(9) -0.0061(10)
    C1' 0.0368(13) 0.0457(15) 0.0445(13) -0.0097(11) 0.0020(10) -0.0001(12)
    C2' 0.0556(17) 0.0551(18) 0.0443(15) -0.0095(14) -0.0012(12) 0.0048(13)
    C3' 0.0620(19) 0.082(2) 0.0466(17) -0.0215(17) 0.0152(14) 0.0053(16)
    C4' 0.0436(16) 0.083(2) 0.069(2) -0.0096(15) 0.0154(14) -0.0080(18)
    C5' 0.0419(15) 0.071(2) 0.071(2) 0.0020(14) -0.0005(14) 0.0055(16)
    C6' 0.0408(14) 0.0583(18) 0.0564(16) -0.0082(12) 0.0040(11) 0.0115(13)
    O1" 0.0438(11) 0.0547(13) 0.0765(14) -0.0081(9) 0.0076(10) 0.0172(10)
    C2" 0.0376(14) 0.0625(18) 0.0537(17) -0.0125(12) 0.0047(11) 0.0103(14)
    C3" 0.0513(17) 0.086(3) 0.0604(18) -0.0193(16) 0.0220(14) -0.0193(17)
    C4" 0.0473(16) 0.066(2) 0.0637(19) -0.0107(15) 0.0178(13) -0.0189(16)
    C5" 0.059(2) 0.117(3) 0.089(3) -0.016(2) 0.0098(18) 0.045(2)
    C6" 0.0623(19) 0.066(2) 0.067(2) -0.0040(15) -0.0097(15) -0.0067(16)
    O1"' 0.0721(15) 0.0505(13) 0.1036(19) 0.0059(11) 0.0179(14) -0.0090(12)
    C1"' 0.0393(14) 0.0468(16) 0.0739(19) -0.0003(12) -0.0069(14) 0.0006(15)
    C2"' 0.0588(19) 0.0437(18) 0.110(3) -0.0058(14) -0.0009(18) 0.0087(18)
    C3"' 0.089(3) 0.047(2) 0.178(5) 0.001(2) 0.006(3) 0.011(3)
    C4"' 0.107(4) 0.086(4) 0.200(6) 0.037(3) -0.002(4) 0.023(4)
_geom_special_details
;
All e.s.d.'s (except the e.s.d. in the dihedral angle between two l.s. planes)
are estimated using the full covariance matrix. The cell e.s.d.'s are taken
into account individually in the estimation of e.s.d.'s in distances, angles
and torsion angles; correlations between e.s.d.'s in cell parameters are only
used when they are defined by crystal symmetry. An approximate (isotropic)
treatment of cell e.s.d.'s is used for estimating e.s.d.'s involving l.s.
planes.
;
loop_
    _geom_bond_atom_site_label_1
    _geom_bond_atom_site_label_2
    _geom_bond_site_symmetry_2
    _geom_bond_distance
    _geom_bond_publ_flag
    O1 C8A . 1.372(3) ?
    O1 C2 . 1.389(4) ?
    C2 O2 . 1.198(4) ?
    C2 C3 . 1.433(4) ?
    C3 C4 . 1.347(4) ?
    C3 H3 . 0.9300 ?
    C4 C4A . 1.458(3) ?
    C4 C1' . 1.483(4) ?
    C4A C8A . 1.397(3) ?
    C4A C5 . 1.406(3) ?
    C5 O3 . 1.329(3) ?
    C5 C6 . 1.421(4) ?
    C6 C7 . 1.418(4) ?
    C6 C1"' . 1.476(4) ?
    C7 O1" . 1.353(3) ?
    C7 C8 . 1.385(4) ?
    C8 C8A . 1.388(4) ?
    C8 C4" . 1.457(4) ?
    O3 H3O . 0.8200 ?
    C1' C2' . 1.385(4) ?
    C1' C6' . 1.389(4) ?
    C2' C3' . 1.387(4) ?
    C2' H2' . 0.9300 ?
    C3' C4' . 1.371(5) ?
    C3' H3' . 0.9300 ?
    C4' C5' . 1.365(4) ?
    C4' H4' . 0.9300 ?
    C5' C6' . 1.382(4) ?
    C5' H5' . 0.9300 ?
    C6' H6' . 0.9300 ?
    O1" C2" . 1.468(3) ?
    C2" C3" . 1.488(5) ?
    C2" C6" . 1.510(4) ?
    C2" C5" . 1.516(5) ?
    C3" C4" . 1.317(4) ?
    C3" H3" . 0.9300 ?
    C4" H4" . 0.9300 ?
    C5" H51" . 0.9600 ?
    C5" H53" . 0.9600 ?
    C5" H52" . 0.9600 ?
    C6" H61" . 0.9600 ?
    C6" H62" . 0.9600 ?
    C6" H63" . 0.9600 ?
    O1"' C1"' . 1.239(4) ?
    C1"' C2"' . 1.500(5) ?
    C2"' C3"' . 1.511(6) ?
    C2"' H21 . 0.9700 ?
    C2"' H22 . 0.9700 ?
    C3"' C4"' . 1.501(7) ?
    C3"' H31 . 0.9700 ?
    C3"' H32 . 0.9700 ?
    C4"' H41 . 0.9600 ?
    C4"' H42 . 0.9600 ?
    C4"' H43 . 0.9600 ?
loop_
    _geom_angle_atom_site_label_1
    _geom_angle_atom_site_label_2
    _geom_angle_atom_site_label_3
    _geom_angle_site_symmetry_1
    _geom_angle_site_symmetry_3
    _geom_angle
    _geom_angle_publ_flag
    C8A O1 C2 . . 122.1(2) ?
    O2 C2 O1 . . 116.5(3) ?
    O2 C2 C3 . . 127.9(3) ?
    O1 C2 C3 . . 115.6(3) ?
    C4 C3 C2 . . 124.1(3) ?
    C4 C3 H3 . . 118.0 ?
    C2 C3 H3 . . 118.0 ?
    C3 C4 C4A . . 118.2(2) ?
    C3 C4 C1' . . 118.3(2) ?
    C4A C4 C1' . . 123.2(2) ?
    C8A C4A C5 . . 117.0(2) ?
    C8A C4A C4 . . 117.5(2) ?
    C5 C4A C4 . . 125.5(2) ?
    O3 C5 C4A . . 117.2(2) ?
    O3 C5 C6 . . 121.0(2) ?
    C4A C5 C6 . . 121.7(2) ?
    C7 C6 C5 . . 117.0(2) ?
    C7 C6 C1"' . . 124.6(3) ?
    C5 C6 C1"' . . 118.4(3) ?
    O1" C7 C8 . . 119.3(2) ?
    O1" C7 C6 . . 118.2(2) ?
    C8 C7 C6 . . 122.5(2) ?
    C7 C8 C8A . . 117.7(2) ?
    C7 C8 C4" . . 119.1(3) ?
    C8A C8 C4" . . 123.1(3) ?
    O1 C8A C8 . . 114.8(2) ?
    O1 C8A C4A . . 121.5(2) ?
    C8 C8A C4A . . 123.7(2) ?
    C5 O3 H3O . . 109.5 ?
    C2' C1' C6' . . 118.6(2) ?
    C2' C1' C4 . . 120.8(3) ?
    C6' C1' C4 . . 120.3(2) ?
    C1' C2' C3' . . 120.2(3) ?
    C1' C2' H2' . . 119.9 ?
    C3' C2' H2' . . 119.9 ?
    C4' C3' C2' . . 120.2(3) ?
    C4' C3' H3' . . 119.9 ?
    C2' C3' H3' . . 119.9 ?
    C5' C4' C3' . . 120.1(3) ?
    C5' C4' H4' . . 119.9 ?
    C3' C4' H4' . . 119.9 ?
    C4' C5' C6' . . 120.3(3) ?
    C4' C5' H5' . . 119.9 ?
    C6' C5' H5' . . 119.9 ?
    C5' C6' C1' . . 120.5(3) ?
    C5' C6' H6' . . 119.8 ?
    C1' C6' H6' . . 119.8 ?
    C7 O1" C2" . . 119.6(2) ?
    O1" C2" C3" . . 110.0(2) ?
    O1" C2" C6" . . 107.5(2) ?
    C3" C2" C6" . . 110.7(3) ?
    O1" C2" C5" . . 104.2(3) ?
    C3" C2" C5" . . 112.8(3) ?
    C6" C2" C5" . . 111.3(3) ?
    C4" C3" C2" . . 121.8(3) ?
    C4" C3" H3" . . 119.1 ?
    C2" C3" H3" . . 119.1 ?
    C3" C4" C8 . . 119.4(3) ?
    C3" C4" H4" . . 120.3 ?
    C8 C4" H4" . . 120.3 ?
    C2" C5" H51" . . 109.5 ?
    C2" C5" H53" . . 109.5 ?
    H51" C5" H53" . . 109.5 ?
    C2" C5" H52" . . 109.5 ?
    H51" C5" H52" . . 109.5 ?
    H53" C5" H52" . . 109.5 ?
    C2" C6" H61" . . 109.5 ?
    C2" C6" H62" . . 109.5 ?
    H61" C6" H62" . . 109.5 ?
    C2" C6" H63" . . 109.5 ?
    H61" C6" H63" . . 109.5 ?
    H62" C6" H63" . . 109.5 ?
    O1"' C1"' C6 . . 119.0(3) ?
    O1"' C1"' C2"' . . 118.7(3) ?
    C6 C1"' C2"' . . 122.3(3) ?
    C1"' C2"' C3"' . . 114.5(3) ?
    C1"' C2"' H21 . . 108.6 ?
    C3"' C2"' H21 . . 108.6 ?
    C1"' C2"' H22 . . 108.6 ?
    C3"' C2"' H22 . . 108.6 ?
    H21 C2"' H22 . . 107.6 ?
    C4"' C3"' C2"' . . 113.6(4) ?
    C4"' C3"' H31 . . 108.9 ?
    C2"' C3"' H31 . . 108.9 ?
    C4"' C3"' H32 . . 108.9 ?
    C2"' C3"' H32 . . 108.9 ?
    H31 C3"' H32 . . 107.7 ?
    C3"' C4"' H41 . . 109.5 ?
    C3"' C4"' H42 . . 109.5 ?
    H41 C4"' H42 . . 109.5 ?
    C3"' C4"' H43 . . 109.5 ?
    H41 C4"' H43 . . 109.5 ?
    H42 C4"' H43 . . 109.5 ?
loop_
    _geom_torsion_atom_site_label_1
    _geom_torsion_atom_site_label_2
    _geom_torsion_atom_site_label_3
    _geom_torsion_atom_site_label_4
    _geom_torsion_site_symmetry_1
    _geom_torsion_site_symmetry_2
    _geom_torsion_site_symmetry_3
    _geom_torsion_site_symmetry_4
    _geom_torsion
    _geom_torsion_publ_flag
    C8A O1 C2 O2 . . . . -172.2(3) ?
    C8A O1 C2 C3 . . . . 9.4(4) ?
    O2 C2 C3 C4 . . . . 175.7(4) ?
    O1 C2 C3 C4 . . . . -6.1(5) ?
    C2 C3 C4 C4A . . . . -3.2(4) ?
    C2 C3 C4 C1' . . . . 170.7(3) ?
    C3 C4 C4A C8A . . . . 9.5(3) ?
    C1' C4 C4A C8A . . . . -164.1(2) ?
    C3 C4 C4A C5 . . . . -170.0(2) ?
    C1' C4 C4A C5 . . . . 16.3(4) ?
    C8A C4A C5 O3 . . . . -169.6(2) ?
    C4 C4A C5 O3 . . . . 9.9(3) ?
    C8A C4A C5 C6 . . . . 8.1(3) ?
    C4 C4A C5 C6 . . . . -172.4(2) ?
    O3 C5 C6 C7 . . . . 173.0(2) ?
    C4A C5 C6 C7 . . . . -4.6(3) ?
    O3 C5 C6 C1"' . . . . -6.8(3) ?
    C4A C5 C6 C1"' . . . . 175.5(2) ?
    C5 C6 C7 O1" . . . . 177.9(2) ?
    C1"' C6 C7 O1" . . . . -2.3(4) ?
    C5 C6 C7 C8 . . . . -1.1(3) ?
    C1"' C6 C7 C8 . . . . 178.8(2) ?
    O1" C7 C8 C8A . . . . -176.1(2) ?
    C6 C7 C8 C8A . . . . 2.9(4) ?
    O1" C7 C8 C4" . . . . 0.9(4) ?
    C6 C7 C8 C4" . . . . 179.8(2) ?
    C2 O1 C8A C8 . . . . 176.2(3) ?
    C2 O1 C8A C4A . . . . -3.2(4) ?
    C7 C8 C8A O1 . . . . -178.4(2) ?
    C4" C8 C8A O1 . . . . 4.7(3) ?
    C7 C8 C8A C4A . . . . 0.9(4) ?
    C4" C8 C8A C4A . . . . -175.9(2) ?
    C5 C4A C8A O1 . . . . 173.1(2) ?
    C4 C4A C8A O1 . . . . -6.5(3) ?
    C5 C4A C8A C8 . . . . -6.3(3) ?
    C4 C4A C8A C8 . . . . 174.1(2) ?
    C3 C4 C1' C2' . . . . 50.3(4) ?
    C4A C4 C1' C2' . . . . -136.1(3) ?
    C3 C4 C1' C6' . . . . -124.1(3) ?
    C4A C4 C1' C6' . . . . 49.6(4) ?
    C6' C1' C2' C3' . . . . 0.0(4) ?
    C4 C1' C2' C3' . . . . -174.5(3) ?
    C1' C2' C3' C4' . . . . -0.8(5) ?
    C2' C3' C4' C5' . . . . 1.1(5) ?
    C3' C4' C5' C6' . . . . -0.7(5) ?
    C4' C5' C6' C1' . . . . -0.2(5) ?
    C2' C1' C6' C5' . . . . 0.5(4) ?
    C4 C1' C6' C5' . . . . 175.0(3) ?
    C8 C7 O1" C2" . . . . -27.2(3) ?
    C6 C7 O1" C2" . . . . 153.9(2) ?
    C7 O1" C2" C3" . . . . 38.7(3) ?
    C7 O1" C2" C6" . . . . -81.9(3) ?
    C7 O1" C2" C5" . . . . 159.9(3) ?
    O1" C2" C3" C4" . . . . -27.0(4) ?
    C6" C2" C3" C4" . . . . 91.7(4) ?
    C5" C2" C3" C4" . . . . -142.8(3) ?
    C2" C3" C4" C8 . . . . 4.1(5) ?
    C7 C8 C4" C3" . . . . 10.7(4) ?
    C8A C8 C4" C3" . . . . -172.5(3) ?
    C7 C6 C1"' O1"' . . . . -171.8(3) ?
    C5 C6 C1"' O1"' . . . . 8.1(4) ?
    C7 C6 C1"' C2"' . . . . 9.6(4) ?
    C5 C6 C1"' C2"' . . . . -170.5(3) ?
    O1"' C1"' C2"' C3"' . . . . -6.7(5) ?
    C6 C1"' C2"' C3"' . . . . 171.9(3) ?
    C1"' C2"' C3"' C4"' . . . . -73.8(6) ?
loop_
    _geom_hbond_atom_site_label_D
    _geom_hbond_atom_site_label_H
    _geom_hbond_atom_site_label_A
    _geom_hbond_site_symmetry_A
    _geom_hbond_distance_DH
    _geom_hbond_distance_HA
    _geom_hbond_distance_DA
    _geom_hbond_angle_DHA
    _geom_hbond_publ_flag
    O3 H3O O1"' . 0.82 1.73 2.464(3) 148.7 y
    C3"' H32 O2 1_565 0.97 2.71 3.522(5) 142.2 y
    C4' H4' O2 4_455 0.93 2.70 3.396(4) 132.1 y
    C6" H61" Cg1 3_555 0.96 2.75 3.646(4) 156 y
data_global
_journal_date_recd_electronic     2010-08-12
_journal_date_accepted     2010-08-24
_journal_name_full     'Acta Crystallographica, Section E'
_journal_year     2010
_journal_volume     66
_journal_issue      9
_journal_page_first     o2464
_journal_page_last     o2465
_journal_paper_category     QO
_journal_coeditor_code     DS2051
_publ_contact_author_name     'Assoc. Prof. Thammarat Aree'
_publ_contact_author_address
;
     Department of Chemistry
     Faculty of Science
     Chulalongkorn University
     Phyathai Road, Pathumwan
     Bangkok 10330, Thailand
;
_publ_contact_author_email     thammarat.aree@gmail.com
_publ_contact_author_fax     '66 2254 1309'
_publ_contact_author_phone     '66 2218 7584'
_publ_section_title
;
6-Butyryl-5-hydroxy-4-phenylseselin
;
loop_
    _publ_author_name
    _publ_author_address
    'Thammarat Aree'
;
     Department of Chemistry
     Faculty of Science
     Chulalongkorn University
     Phyathai Road, Pathumwan
     Bangkok 10330, Thailand
;
    'Santi Tip-pyang'
;
     Department of Chemistry
     Faculty of Science
     Chulalongkorn University
     Phyathai Road, Pathumwan
     Bangkok 10330, Thailand
;
    'Preecha Sowanthip'
;
     Department of Chemistry
     Faculty of Science
     Chulalongkorn University
     Phyathai Road, Pathumwan
     Bangkok 10330, Thailand
;
