# Supplementary material for: 6-Butyryl-5-hy­droxy-4-phenyl­seselin
Source: Acta Crystallogr Sect E Struct Rep Online. 2010 Aug 28;66(Pt 9):o2464–5. doi: 10.1107/S160053681003415X (PMC3008009; doi:10.1107/S160053681003415X)
Supplement: Supplementary file 2 [file e-66-o2464-Isup2.hkl]

# 
# h,k,l, Fc-squared, Fo-squared, sigma(Fo-squared) and status flag 
# 
data_I
_shelx_title ' 4-phenylcoumarine in Cc' 
_shelx_refln_list_code          4 
_shelx_F_calc_maximum      355.82 
_exptl_crystal_F_000       824.00 
_reflns_d_resolution_high  0.7908 
 
loop_ 
 _symmetry_equiv_pos_as_xyz 
 'x, y, z' 
 'x, -y, z+1/2' 
 'x+1/2, y+1/2, z' 
 'x+1/2, -y+1/2, z+1/2' 
 
_cell_length_a    17.0746 
_cell_length_b    13.4170 
_cell_length_c     8.7607 
_cell_angle_alpha  90.000 
_cell_angle_beta   90.341 
_cell_angle_gamma  90.000 
 
_shelx_F_squared_multiplier     1.000 
 
loop_ 
 _refln_index_h 
 _refln_index_k 
 _refln_index_l 
 _refln_F_squared_calc 
 _refln_F_squared_meas 
 _refln_F_squared_sigma 
 _refln_observed_status 
   2   0   0    13646.77    13655.51    212.96 o 
   4   0   0    16378.30    16294.03    320.26 o 
   6   0   0     4511.17     4280.14    109.01 o 
   8   0   0     3566.39     3708.30    100.39 o 
  10   0   0     1154.27     1229.32     33.26 o 
  12   0   0      111.01      101.01      8.62 o 
  14   0   0      208.46      216.79     12.32 o 
  16   0   0       37.04       39.42      7.39 o 
  18   0   0       39.75       39.42      7.39 o 
  20   0   0       18.78       17.24      7.39 o 
   1   1   0    17324.32    16200.48    155.97 o 
   3   1   0     2230.14     2215.36     21.29 o 
   5   1   0      212.90      217.27      4.13 o 
   7   1   0     2002.01     2135.19     62.94 o 
   9   1   0      157.42      184.19      5.69 o 
  11   1   0      277.89      292.82      7.11 o 
  13   1   0       22.11       30.56     10.47 o 
  15   1   0       24.44       26.03      3.56 o 
  17   1   0      243.03      245.92      8.75 o 
  19   1   0       19.35       15.94      3.98 o 
  21   1   0       37.44       34.49      8.62 o 
   0   2   0       99.41      128.96      5.54 o 
   2   2   0     1366.47     1233.47     11.57 o 
   4   2   0     3287.92     3052.22     27.59 o 
   6   2   0      398.08      438.62      5.67 o 
   8   2   0       53.51       52.60      2.84 o 
  10   2   0     2155.93     2115.92     27.81 o 
  12   2   0      243.00      263.11      6.44 o 
  14   2   0       33.09       31.03      4.41 o 
  16   2   0      718.10      693.81     14.93 o 
  18   2   0       85.52       78.28     10.00 o 
  20   2   0        2.98       -1.23      6.16 o 
   1   3   0      428.78      388.51      5.62 o 
   3   3   0     2484.60     2484.79     23.13 o 
   5   3   0      356.98      332.70      4.70 o 
   7   3   0      499.09      466.01      6.97 o 
   9   3   0       67.10       54.78      3.56 o 
  11   3   0      822.96      849.46     19.56 o 
  13   3   0      196.87      200.13      6.41 o 
  15   3   0      608.86      571.77     13.03 o 
  17   3   0      325.64      342.15     10.41 o 
  19   3   0       79.17       75.28      9.85 o 
  21   3   0       37.54       33.26      9.85 o 
   0   4   0      250.21      267.98      6.97 o 
   2   4   0      392.05      381.11      5.51 o 
   4   4   0     3453.49     3364.77     34.15 o 
   6   4   0     2175.05     2323.04     29.65 o 
   8   4   0      232.88      230.05      5.54 o 
  10   4   0       43.73       51.75      3.56 o 
  12   4   0      241.08      222.00      6.74 o 
  14   4   0      422.61      386.33     15.49 o 
  16   4   0      278.59      293.66      9.47 o 
  18   4   0      228.70      227.71      9.25 o 
  20   4   0       13.42        3.70      7.39 o 
   1   5   0     2443.76     2529.45     29.69 o 
   3   5   0      910.69      903.68     12.32 o 
   5   5   0     1657.98     1677.31     24.18 o 
   7   5   0     1925.81     2115.82     27.63 o 
   9   5   0      701.65      769.17     12.46 o 
  11   5   0       75.33       65.64      4.02 o 
  13   5   0      185.34      196.08      9.05 o 
  15   5   0       14.85       17.10      3.75 o 
  17   5   0       61.95       62.58      5.18 o 
  19   5   0       12.28       14.78      7.39 o 
   0   6   0        5.94        0.00      2.46 o 
   2   6   0     7389.70     7662.74    190.93 o 
   4   6   0     5359.29     5343.99     69.22 o 
   6   6   0      253.12      211.19      5.54 o 
   8   6   0       57.55       47.58      3.87 o 
  10   6   0      208.90      186.86      5.68 o 
  12   6   0       30.30       34.61      4.04 o 
  14   6   0       78.50       79.02      5.42 o 
  16   6   0      129.77      129.91      7.11 o 
  18   6   0       10.45        2.31      3.98 o 
  20   6   0       33.36       34.49      9.85 o 
   1   7   0      236.80      249.51      7.84 o 
   3   7   0      493.96      548.81     13.07 o 
   5   7   0       31.44       37.78      2.84 o 
   7   7   0       13.94       10.68      2.13 o 
   9   7   0       29.12       29.03      3.22 o 
  11   7   0      485.38      499.16     12.45 o 
  13   7   0      167.86      160.05      7.33 o 
  15   7   0      243.34      267.85      9.47 o 
  17   7   0       18.40       20.94      4.47 o 
  19   7   0        6.50       11.09      7.39 o 
   0   8   0      606.24      572.78     19.71 o 
   2   8   0      118.67      120.71      6.10 o 
   4   8   0      212.44      219.43      7.84 o 
   6   8   0       67.77       75.80      5.23 o 
   8   8   0       51.45       44.99      3.56 o 
  10   8   0       22.80       24.32      4.86 o 
  12   8   0      791.84      838.50     17.63 o 
  14   8   0      528.32      502.90     21.99 o 
  16   8   0       33.56       36.80      4.98 o 
  18   8   0        6.33        3.70      7.39 o 
   1   9   0      119.22      107.78      6.10 o 
   3   9   0      228.30      216.25     14.78 o 
   5   9   0      253.44      276.77      9.58 o 
   7   9   0       99.45       93.20      6.10 o 
   9   9   0        9.82        2.87      2.84 o 
  11   9   0       97.09      116.48      8.00 o 
  13   9   0      571.33      541.33     13.74 o 
  15   9   0      105.06      105.14      8.61 o 
  17   9   0        6.31        8.01      5.54 o 
   0  10   0     1414.68     1322.93     38.19 o 
   2  10   0      121.99      109.20      9.85 o 
   4  10   0     1564.36     1605.31     52.97 o 
   6  10   0       37.46       21.71      4.36 o 
   8  10   0        2.11        2.46      3.48 o 
  10  10   0       81.97       79.29      5.18 o 
  12  10   0      231.11      227.07      8.75 o 
  14  10   0       12.14       15.17      4.15 o 
  16  10   0        7.14        1.27      4.15 o 
   1  11   0      243.78      241.33      9.99 o 
   3  11   0      572.48      566.16     20.94 o 
   5  11   0     1046.37     1053.82     24.39 o 
   7  11   0      133.91      125.83      7.84 o 
   9  11   0        5.24        6.77      4.36 o 
  11  11   0       43.75       55.68      6.97 o 
  13  11   0       44.25       47.11      5.18 o 
  15  11   0        9.15        6.68      4.77 o 
   0  12   0      569.98      545.68     22.17 o 
   2  12   0      286.08      279.21     14.78 o 
   4  12   0      203.99      200.90      9.58 o 
   6  12   0       95.83       80.41      8.01 o 
   8  12   0       55.61       51.38      9.24 o 
  10  12   0        8.41        6.65      6.77 o 
  12  12   0       29.75       24.02      6.10 o 
  14  12   0       70.49       91.50     11.09 o 
   1  13   0       67.92       66.54      6.10 o 
   3  13   0       37.15       38.22      5.23 o 
   5  13   0       61.66       56.05      6.10 o 
   7  13   0       91.80       81.32      6.97 o 
   9  13   0        4.66        7.50      5.54 o 
  11  13   0        4.55        6.77      5.23 o 
  13  13   0       39.12       40.39      7.37 o 
   0  14   0       79.48       67.75      9.85 o 
   2  14   0       22.50       28.95      7.39 o 
   4  14   0       52.38       50.08      6.10 o 
   6  14   0       10.18        2.46      4.36 o 
   8  14   0        2.68       -0.62      6.77 o 
  10  14   0       23.61       35.45      6.49 o 
  12  14   0        0.12        0.62      5.23 o 
   1  15   0        0.95        2.46      6.77 o 
   3  15   0       19.67       17.86      5.23 o 
   5  15   0       10.44       10.57      6.77 o 
   7  15   0       51.31       74.82      8.01 o 
   9  15   0       24.75       40.50      6.97 o 
   0  16   0       25.64       27.10      8.62 o 
   2  16   0       87.94      113.36     11.09 o 
   4  16   0        4.09        5.54      5.23 o 
   6  16   0        0.09        2.46      5.23 o 
 -21   1   1       16.76       19.71      5.61 o 
 -19   1   1       11.83       14.78      7.39 o 
 -17   1   1        3.04       -2.05      3.29 o 
 -15   1   1       19.40       14.40      3.26 o 
 -13   1   1       85.31      104.75     10.47 o 
 -11   1   1       61.63       69.18      4.36 o 
  -9   1   1     2619.84     3000.81     32.68 o 
  -7   1   1     4532.91     4767.19     47.90 o 
  -5   1   1      351.97      326.90      4.00 o 
  -3   1   1     9458.17     9419.68     84.12 o 
  -1   1   1      964.11      852.80      9.99 o 
   1   1   1      736.93      772.00      7.02 o 
   3   1   1      613.63      636.66      7.71 o 
   5   1   1     3202.83     3069.12     39.83 o 
   7   1   1     1068.89     1070.96     17.61 o 
   9   1   1     1735.11     1725.96     26.97 o 
  11   1   1     2173.28     2130.36     38.32 o 
  13   1   1      148.02      156.60      7.37 o 
  15   1   1       63.67       65.57      5.61 o 
  17   1   1       46.37       36.73      4.47 o 
  19   1   1        6.34        6.88      3.75 o 
  21   1   1       22.31       22.17      8.62 o 
 -20   2   1       67.65       73.91      9.85 o 
 -18   2   1       22.53       22.17      7.39 o 
 -16   2   1      439.00      411.13     10.67 o 
 -14   2   1       75.96       78.27      5.36 o 
 -12   2   1      254.70      261.98      6.30 o 
 -10   2   1      148.76      159.48      4.44 o 
  -8   2   1     6321.07     6685.60     78.24 o 
  -6   2   1      626.35      609.39      7.36 o 
  -4   2   1      428.64      408.58      4.38 o 
  -2   2   1     8516.31     8047.00     71.55 o 
   0   2   1    11422.89    10920.98     90.51 o 
   2   2   1    18793.72    18218.56    162.81 o 
   4   2   1      188.06      153.11      2.94 o 
   6   2   1      745.26      723.86     10.76 o 
   8   2   1      401.25      399.45      7.53 o 
  10   2   1      540.34      594.20     11.38 o 
  12   2   1      319.37      324.19      8.53 o 
  14   2   1      144.91      140.61      6.40 o 
  16   2   1      104.28       86.89      5.69 o 
  18   2   1      117.51      111.59      6.85 o 
  20   2   1       54.47       68.60      6.40 o 
 -21   3   1        9.45        3.70      7.39 o 
 -19   3   1      193.73      204.48     14.78 o 
 -17   3   1      163.02      161.63      7.11 o 
 -15   3   1     1221.17     1213.70     20.85 o 
 -13   3   1       88.29       92.03      4.62 o 
 -11   3   1        8.57       10.52      2.49 o 
  -9   3   1      809.76      861.37     12.35 o 
  -7   3   1      393.67      394.61      5.79 o 
  -5   3   1       59.97       62.32      2.07 o 
  -3   3   1       35.66       42.91      2.12 o 
  -1   3   1     8149.12     7984.04     81.76 o 
   1   3   1     1416.28     1280.01     11.71 o 
   3   3   1     3323.33     3188.22     27.16 o 
   5   3   1      162.57      159.16      3.64 o 
   7   3   1     1266.40     1232.34     18.49 o 
   9   3   1       66.67       63.03      3.56 o 
  11   3   1      201.00      191.25      6.40 o 
  13   3   1      126.60      124.89      5.90 o 
  15   3   1      105.42      101.84      5.69 o 
  17   3   1      276.24      299.19     11.58 o 
  19   3   1      191.64      201.69      9.25 o 
  21   3   1      125.06      147.81     14.78 o 
 -20   4   1        8.12        8.62      7.39 o 
 -18   4   1       57.49       45.58      8.62 o 
 -16   4   1      323.55      369.57     11.89 o 
 -14   4   1      970.10      930.49     17.07 o 
 -12   4   1       11.62       10.47      4.27 o 
 -10   4   1       85.70       90.19      3.40 o 
  -8   4   1      314.64      330.83      6.00 o 
  -6   4   1     2083.64     2120.89     21.63 o 
  -4   4   1     2501.30     2443.76     24.28 o 
  -2   4   1      286.79      290.06      4.25 o 
   0   4   1     7881.53     8031.06     74.64 o 
   2   4   1     3318.15     3250.12     32.15 o 
   4   4   1     1194.91     1196.29     19.44 o 
   6   4   1      562.65      590.30      9.71 o 
   8   4   1     1131.36     1148.89     20.80 o 
  10   4   1      985.64      930.16     16.36 o 
  12   4   1      178.32      183.20      6.85 o 
  14   4   1        3.71        3.52      3.03 o 
  16   4   1      379.90      376.41     10.89 o 
  18   4   1       90.31       97.08      6.40 o 
  20   4   1       97.42      114.04      7.33 o 
 -19   5   1        2.76        3.70      6.16 o 
 -17   5   1       73.67       80.07      9.85 o 
 -15   5   1       59.19       49.98      4.77 o 
 -13   5   1      444.32      447.51     10.67 o 
 -11   5   1      619.74      590.89     10.56 o 
  -9   5   1      157.69      185.40      7.98 o 
  -7   5   1     1235.05     1345.83     20.14 o 
  -5   5   1     4296.49     4594.50     47.56 o 
  -3   5   1      427.92      437.83      6.90 o 
  -1   5   1     2112.40     2068.09     46.58 o 
   1   5   1     1785.41     1806.95     23.26 o 
   3   5   1     2370.90     2354.83     30.03 o 
   5   5   1      309.89      326.77      6.57 o 
   7   5   1      907.80      930.29     14.33 o 
   9   5   1     1727.62     1751.50     24.38 o 
  11   5   1       81.13       74.56      6.54 o 
  13   5   1     1133.22     1135.03     33.81 o 
  15   5   1       83.27       88.72      5.69 o 
  17   5   1      106.48      101.05      6.40 o 
  19   5   1        8.22       13.48      4.70 o 
 -20   6   1        0.88        4.93      7.39 o 
 -18   6   1        6.94       12.32      7.39 o 
 -16   6   1       23.84       20.53      3.98 o 
 -14   6   1      106.25       88.35      7.34 o 
 -12   6   1      211.41      205.10      7.11 o 
 -10   6   1      151.45      145.46      5.25 o 
  -8   6   1      165.53      162.06      6.84 o 
  -6   6   1      174.08      175.72      5.42 o 
  -4   6   1     1716.52     1850.15     32.23 o 
  -2   6   1      525.41      549.71     13.55 o 
   0   6   1     2143.50     2135.31     36.58 o 
   2   6   1       18.16       18.05      2.46 o 
   4   6   1     1628.58     1764.84     23.83 o 
   6   6   1      191.87      221.77      5.94 o 
   8   6   1      253.81      244.39      6.41 o 
  10   6   1      103.82      115.19      4.75 o 
  12   6   1      276.19      260.07      8.28 o 
  14   6   1      127.62      132.73      6.61 o 
  16   6   1       53.23       54.77      5.18 o 
  18   6   1       41.91       39.66      5.42 o 
  20   6   1        3.12        2.46      7.39 o 
 -19   7   1        4.98        7.39      7.39 o 
 -17   7   1       67.59       50.50      9.85 o 
 -15   7   1      136.36      129.09      6.61 o 
 -13   7   1       85.61       73.37      5.18 o 
 -11   7   1     1946.28     1849.40     28.68 o 
  -9   7   1      787.00      762.90     14.45 o 
  -7   7   1      481.43      485.87     10.41 o 
  -5   7   1      384.02      407.78     22.79 o 
  -3   7   1     1095.07     1065.63     20.90 o 
  -1   7   1      921.40      965.10     19.16 o 
   1   7   1      395.01      383.60     14.78 o 
   3   7   1     1044.00     1120.75     34.49 o 
   5   7   1      486.72      525.59     10.67 o 
   7   7   1       99.61       87.31      4.27 o 
   9   7   1      307.23      307.20     12.89 o 
  11   7   1      636.95      644.78     12.36 o 
  13   7   1      650.40      605.99     15.11 o 
  15   7   1      164.22      184.83      8.04 o 
  17   7   1       27.17       28.26      5.79 o 
  19   7   1       39.32       40.10      5.69 o 
 -18   8   1       46.90       60.36      9.85 o 
 -16   8   1       36.64       35.72      8.62 o 
 -14   8   1        8.56        9.03      3.87 o 
 -12   8   1       90.95       87.43      5.42 o 
 -10   8   1     1339.02     1377.10     22.99 o 
  -8   8   1      129.27      124.60      6.49 o 
  -6   8   1      176.57      204.17      8.01 o 
  -4   8   1       78.19      108.56     12.93 o 
  -2   8   1      486.57      556.20     14.78 o 
   0   8   1      102.36      103.92     10.47 o 
   2   8   1      289.32      293.38     22.79 o 
   4   8   1      249.64      259.29      8.71 o 
   6   8   1       53.62       55.08      3.75 o 
   8   8   1      241.80      262.78      7.82 o 
  10   8   1       32.21       32.42      3.98 o 
  12   8   1      412.78      450.18     11.84 o 
  14   8   1      183.92      194.24      8.75 o 
  16   8   1       28.93       35.63      4.98 o 
  18   8   1       23.13       12.77      4.70 o 
 -17   9   1       73.28       76.37     11.09 o 
 -15   9   1      115.84       97.37      7.84 o 
 -13   9   1       88.77       89.56      5.69 o 
 -11   9   1      133.52      156.40      7.54 o 
  -9   9   1        9.29        4.93      3.70 o 
  -7   9   1      215.94      201.07      8.24 o 
  -5   9   1       64.44       61.14      4.73 o 
  -3   9   1      120.35      140.03      6.97 o 
  -1   9   1        4.71       10.78      3.08 o 
   1   9   1      103.75       96.22      5.61 o 
   3   9   1       43.21       37.58      4.36 o 
   5   9   1       83.86       93.26     11.70 o 
   7   9   1      111.83       99.16      4.98 o 
   9   9   1       69.53       67.94      4.98 o 
  11   9   1        2.01       -0.97      3.03 o 
  13   9   1       25.64       25.94      4.27 o 
  15   9   1       28.50       21.98      4.70 o 
  17   9   1       52.46       47.53      5.90 o 
 -16  10   1       33.65       43.11      9.85 o 
 -14  10   1       69.80       82.22      6.13 o 
 -12  10   1       55.34       53.68      6.16 o 
 -10  10   1      128.90      119.25      7.84 o 
  -8  10   1       49.95       44.03      4.73 o 
  -6  10   1       29.71       20.73      6.16 o 
  -4  10   1      762.36      736.25     25.87 o 
  -2  10   1     1314.17     1170.55     43.11 o 
   0  10   1      249.17      245.25      9.11 o 
   2  10   1       72.60       75.14      5.61 o 
   4  10   1      276.47      263.60     10.45 o 
   6  10   1     1149.69     1125.84     39.42 o 
   8  10   1      180.46      161.39      7.11 o 
  10  10   1      157.77      165.69      7.56 o 
  12  10   1       23.64       16.42      4.27 o 
  14  10   1       30.72       34.88      5.42 o 
  16  10   1       61.41       60.58      6.13 o 
 -15  11   1       23.57       35.72      9.85 o 
 -13  11   1       75.47       73.37      7.37 o 
 -11  11   1       78.49       76.37      6.97 o 
  -9  11   1       31.54       14.17      4.36 o 
  -7  11   1       85.98       87.98     12.32 o 
  -5  11   1      170.42      187.24      8.71 o 
  -3  11   1     1883.38     1798.79     42.50 o 
  -1  11   1      459.62      439.35     13.48 o 
   1  11   1      242.38      239.58      9.58 o 
   3  11   1      296.56      314.11     11.32 o 
   5  11   1     1149.19     1075.97     24.39 o 
   7  11   1      498.61      506.11     15.68 o 
   9  11   1       71.53       68.11      6.97 o 
  11  11   1       36.27       31.20      6.19 o 
  13  11   1       55.76       57.74      5.69 o 
  15  11   1       34.18       37.80      5.69 o 
 -14  12   1       48.15       75.14     11.09 o 
 -12  12   1       33.91       32.74      5.91 o 
 -10  12   1        1.56       -0.96      8.62 o 
  -8  12   1       64.34       64.76      6.49 o 
  -6  12   1      156.09      132.73      9.85 o 
  -4  12   1      109.12       77.29      6.49 o 
  -2  12   1      350.16      320.97     12.19 o 
   0  12   1      146.38      131.58     19.71 o 
   2  12   1       55.58       49.01      5.61 o 
   4  12   1      290.83      287.91     11.73 o 
   6  12   1      166.12      143.23     11.70 o 
   8  12   1       96.72       81.06      6.97 o 
  10  12   1       21.03       27.16      6.10 o 
  12  12   1       29.32       24.02      6.10 o 
  14  12   1       25.52       27.74      5.42 o 
 -13  13   1        3.15       -7.39      7.39 o 
 -11  13   1        2.93        4.93      5.23 o 
  -9  13   1       39.67       35.64      6.10 o 
  -7  13   1        4.78        3.70      4.36 o 
  -5  13   1      142.10      135.54      8.71 o 
  -3  13   1      125.75      132.06      8.24 o 
  -1  13   1        4.88        6.16      4.36 o 
   1  13   1        7.91        8.01      4.36 o 
   3  13   1       37.61       52.36      6.10 o 
   5  13   1       26.73       33.46      6.16 o 
   7  13   1      223.10      253.41     11.73 o 
   9  13   1        0.19       -3.08      4.36 o 
  11  13   1        3.12        1.85      5.23 o 
  13  13   1       43.93       46.65      8.01 o 
 -12  14   1        7.41       20.94      8.62 o 
 -10  14   1       12.47        9.85      5.23 o 
  -8  14   1       31.98       39.29      6.49 o 
  -6  14   1        2.33        3.70      4.36 o 
  -4  14   1        5.58        4.93      4.36 o 
  -2  14   1       96.35      102.37      7.84 o 
   0  14   1        6.53        7.05      4.73 o 
   2  14   1       37.81       38.39      6.10 o 
   4  14   1       25.87       42.21      6.10 o 
   6  14   1       58.05       48.54      6.97 o 
   8  14   1       19.95       12.89      8.62 o 
  10  14   1       30.84       42.79      6.97 o 
  12  14   1       15.63       26.88      6.97 o 
  -9  15   1       25.99       37.16      6.49 o 
  -7  15   1       20.89       30.49      6.10 o 
  -5  15   1       53.51       67.55     10.47 o 
  -3  15   1       40.74       37.32      6.10 o 
  -1  15   1       42.41       45.92     12.93 o 
   1  15   1        1.61       -2.74      3.85 o 
   3  15   1        1.81        2.46      4.36 o 
   5  15   1        1.00        5.54      5.23 o 
   7  15   1       31.46       33.73      6.49 o 
   9  15   1        7.16        0.00      5.23 o 
  -6  16   1        3.42        8.01      5.23 o 
  -4  16   1       10.03       14.78      6.10 o 
  -2  16   1        3.18        0.78      4.93 o 
   0  16   1       75.12       95.99     12.93 o 
   2  16   1       36.81       47.62      6.97 o 
   4  16   1       15.64       15.40      6.10 o 
   6  16   1        8.81        6.77      5.23 o 
 -20   0   2       32.88       16.01      7.39 o 
 -18   0   2        3.56       -2.46      4.93 o 
 -14   0   2       46.94       32.03      6.16 o 
 -12   0   2       20.66       30.19      3.48 o 
 -10   0   2      779.04      754.01     32.64 o 
  -8   0   2     1364.51     1407.87     21.86 o 
  -6   0   2     2609.54     2795.76     39.81 o 
  -4   0   2     4032.12     3656.28    295.01 o 
   0   0   2    12969.23    12215.33    382.47 o 
   2   0   2   126607.95   120399.12   2853.42 o 
   4   0   2    63267.73    62079.48    944.12 o 
   6   0   2     1405.10     1431.33     35.72 o 
   8   0   2      438.14      443.44     16.01 o 
  10   0   2     1068.49     1000.21     29.56 o 
  12   0   2       90.16       78.83      8.62 o 
  14   0   2      189.88      203.24     13.55 o 
  16   0   2      281.50      322.73     17.24 o 
  18   0   2       76.24       89.92     11.09 o 
  20   0   2        7.60       10.23      5.61 o 
 -21   1   2       10.01       12.32      5.23 o 
 -19   1   2       15.28       25.87      7.39 o 
 -17   1   2      203.66      194.62     13.55 o 
 -15   1   2      170.44      165.87      6.40 o 
 -13   1   2      198.01      202.30      6.13 o 
 -11   1   2      365.22      422.91      6.61 o 
  -9   1   2      482.81      500.55      6.53 o 
  -7   1   2     1369.66     1635.19     15.68 o 
  -5   1   2      361.00      343.31      4.25 o 
  -3   1   2     1201.64     1103.24     12.01 o 
  -1   1   2     9680.63     8874.42     77.62 o 
   1   1   2    13510.62    13821.55    124.37 o 
   3   1   2    19148.09    19942.75    292.69 o 
   5   1   2     1026.72     1175.69     25.87 o 
   7   1   2      289.14      274.69      7.84 o 
   9   1   2     1090.61     1109.74     24.02 o 
  11   1   2      324.35      328.51     11.23 o 
  13   1   2      275.77      272.31      8.28 o 
  15   1   2      421.62      425.66     17.24 o 
  17   1   2       14.63       13.40      3.98 o 
  19   1   2      118.92      121.82      7.11 o 
  21   1   2        2.05        3.02      4.47 o 
 -20   2   2        6.45        7.39      6.16 o 
 -18   2   2       65.34       75.14      9.85 o 
 -16   2   2       64.34       55.43      7.39 o 
 -14   2   2      421.05      401.38      9.47 o 
 -12   2   2      506.20      535.03     10.67 o 
 -10   2   2      247.18      271.54      4.36 o 
  -8   2   2     1993.42     2213.76     22.14 o 
  -6   2   2     2125.39     2104.65     19.82 o 
  -4   2   2      835.07      882.05      8.03 o 
  -2   2   2      231.13      246.88      3.96 o 
   0   2   2      257.06      245.43      3.07 o 
   2   2   2     6395.69     6526.68     93.50 o 
   4   2   2     1011.21      971.55     13.21 o 
   6   2   2      657.21      635.97      9.86 o 
   8   2   2       87.31       82.16      3.51 o 
  10   2   2      121.22      118.70      4.31 o 
  12   2   2      461.24      466.44      9.24 o 
  14   2   2      257.73      251.30      8.53 o 
  16   2   2       58.81       60.26      5.18 o 
  18   2   2      146.95      139.04     10.13 o 
  20   2   2      103.00       93.22      7.11 o 
 -19   3   2        6.81        7.39      6.16 o 
 -17   3   2      139.53      137.96     11.09 o 
 -15   3   2      643.15      601.06     12.80 o 
 -13   3   2     1390.69     1373.49     19.83 o 
 -11   3   2      222.65      227.88      4.55 o 
  -9   3   2      146.13      146.24      3.43 o 
  -7   3   2      183.64      176.20      3.49 o 
  -5   3   2      444.92      442.49      5.44 o 
  -3   3   2     3166.20     3231.15     29.54 o 
  -1   3   2     3044.43     3086.55     28.45 o 
   1   3   2     2759.62     2745.33     23.51 o 
   3   3   2     3307.62     3236.71     32.83 o 
   5   3   2      590.79      649.72     10.29 o 
   7   3   2      101.70       79.27      3.29 o 
   9   3   2       10.60       14.71      2.25 o 
  11   3   2       65.87       61.89      4.00 o 
  13   3   2      741.69      697.38     14.22 o 
  15   3   2       55.10       57.33      4.98 o 
  17   3   2      262.79      249.47      9.47 o 
  19   3   2      112.82      113.24      7.11 o 
 -20   4   2       23.90       30.79      8.62 o 
 -18   4   2       30.67       45.58      8.62 o 
 -16   4   2      192.20      189.69     12.32 o 
 -14   4   2      305.02      329.70      8.75 o 
 -12   4   2      910.73      875.00     15.16 o 
 -10   4   2      192.92      205.83      5.06 o 
  -8   4   2      261.52      279.94      4.76 o 
  -6   4   2      258.95      248.87      4.31 o 
  -4   4   2     3635.01     3955.63     40.14 o 
  -2   4   2      721.90      701.01      9.54 o 
   0   4   2     1810.05     1622.47     22.05 o 
   2   4   2      922.32      924.22     11.07 o 
   4   4   2     1133.07     1148.83     15.09 o 
   6   4   2     1215.89     1152.24     15.41 o 
   8   4   2      627.71      618.55     10.67 o 
  10   4   2      434.80      475.70      9.61 o 
  12   4   2      232.23      262.72      8.53 o 
  14   4   2      174.12      179.61     11.09 o 
  16   4   2      116.37      112.21      6.40 o 
  18   4   2       64.45       72.15      6.40 o 
  20   4   2       72.62       78.03      6.85 o 
 -19   5   2       10.72       17.24      7.39 o 
 -17   5   2        1.07        1.23      6.16 o 
 -15   5   2       71.32       61.18     10.47 o 
 -13   5   2       59.48       51.53      4.27 o 
 -11   5   2       87.48       81.20      4.27 o 
  -9   5   2       36.39       35.83      2.84 o 
  -7   5   2      617.23      655.27      8.81 o 
  -5   5   2     1831.45     2002.90     30.40 o 
  -3   5   2     4532.11     4855.79     57.99 o 
  -1   5   2       26.59       34.98      1.94 o 
   1   5   2     3522.04     3570.41     36.77 o 
   3   5   2       29.31       30.23      2.16 o 
   5   5   2      844.67      854.10     12.34 o 
   7   5   2      530.92      583.91      9.72 o 
   9   5   2      508.12      531.49     11.38 o 
  11   5   2      532.85      534.61     12.09 o 
  13   5   2       36.97       26.64      3.75 o 
  15   5   2       86.07       89.61      7.04 o 
  17   5   2       48.30       54.75      5.69 o 
  19   5   2       27.64       30.83      4.98 o 
 -18   6   2       40.09       54.20      8.62 o 
 -16   6   2       15.23       14.78      6.16 o 
 -14   6   2      123.58      116.32      5.90 o 
 -12   6   2       14.81       12.02      2.84 o 
 -10   6   2      222.06      246.09      7.11 o 
  -8   6   2       18.41       18.82      2.53 o 
  -6   6   2      504.31      502.87      9.47 o 
  -4   6   2       18.64       21.23      1.96 o 
  -2   6   2      566.32      569.11     10.16 o 
   0   6   2     9803.87    10001.26    231.57 o 
   2   6   2       23.14       26.40      3.36 o 
   4   6   2      585.73      648.83     12.09 o 
   6   6   2     3159.92     3142.30     43.38 o 
   8   6   2      787.01      772.06     14.22 o 
  10   6   2       15.55       15.84      3.03 o 
  12   6   2       48.67       44.33      4.36 o 
  14   6   2        8.91        6.57      3.56 o 
  16   6   2        4.51        1.96      4.18 o 
  18   6   2       29.94       28.20      8.97 o 
 -19   7   2       54.69       62.82     11.09 o 
 -17   7   2        9.15        7.39      6.16 o 
 -15   7   2       11.50        6.16      6.16 o 
 -13   7   2      629.41      647.76     13.74 o 
 -11   7   2      468.75      412.80     10.18 o 
  -9   7   2      661.86      627.70     16.01 o 
  -7   7   2       83.02       80.80      5.23 o 
  -5   7   2      114.08      128.79      6.10 o 
  -3   7   2      429.24      416.29     16.63 o 
  -1   7   2      989.46     1035.67     20.45 o 
   1   7   2      273.30      269.63     14.17 o 
   3   7   2      184.41      185.76      5.69 o 
   5   7   2      848.77      912.65     15.65 o 
   7   7   2      210.30      207.74      6.61 o 
   9   7   2       61.21       68.81      4.70 o 
  11   7   2       13.14       13.75      3.26 o 
  13   7   2      128.44      155.14      7.33 o 
  15   7   2       46.59       49.43      5.18 o 
  17   7   2      103.25      115.57      7.56 o 
  19   7   2        6.57        7.59      4.70 o 
 -18   8   2       17.13       14.78      7.39 o 
 -16   8   2        9.52       14.78      6.16 o 
 -14   8   2       31.18       35.72      7.39 o 
 -12   8   2      641.65      617.38     13.51 o 
 -10   8   2     1590.89     1567.38     30.91 o 
  -8   8   2      303.78      313.79      9.99 o 
  -6   8   2       54.99       48.04      4.36 o 
  -4   8   2      170.07      144.76      6.10 o 
  -2   8   2      371.10      390.46     15.40 o 
   0   8   2      632.27      574.39     14.78 o 
   2   8   2       71.58       69.66      4.93 o 
   4   8   2      188.80      199.85      6.61 o 
   6   8   2        9.09        2.87      2.52 o 
   8   8   2        0.65        0.00      2.31 o 
  10   8   2        5.92        9.59      3.03 o 
  12   8   2      143.90      147.28      7.11 o 
  14   8   2      180.07      198.66      9.79 o 
  16   8   2      330.46      342.67     11.84 o 
  18   8   2       18.79       14.73      5.18 o 
 -17   9   2       18.13       41.88      9.85 o 
 -15   9   2        2.74        3.70      6.16 o 
 -13   9   2      169.91      202.01     14.78 o 
 -11   9   2     1109.87     1054.77     23.94 o 
  -9   9   2       13.10        8.15      9.85 o 
  -7   9   2       42.56       32.78      4.93 o 
  -5   9   2      237.02      242.12      9.85 o 
  -3   9   2      214.38      207.06      7.84 o 
  -1   9   2      671.96      633.65     15.22 o 
   1   9   2       72.70       75.64      6.16 o 
   3   9   2      124.68      135.60      6.97 o 
   5   9   2       21.46       29.77      4.36 o 
   7   9   2      159.95      166.15      6.85 o 
   9   9   2        7.80       -0.19      3.82 o 
  11   9   2      123.91      113.88      6.40 o 
  13   9   2       39.92       46.80      5.81 o 
  15   9   2      253.32      264.83     13.06 o 
  17   9   2       39.75       33.47      5.69 o 
 -16  10   2       13.05        0.00      7.39 o 
 -14  10   2       56.91       83.76      9.85 o 
 -12  10   2       10.82       19.17      4.73 o 
 -10  10   2      190.67      193.77      9.58 o 
  -8  10   2       87.56       93.82      6.77 o 
  -6  10   2        9.54        8.01      4.31 o 
  -4  10   2       86.54       86.88      6.10 o 
  -2  10   2      707.03      678.70     20.32 o 
   0  10   2      292.57      283.45     16.63 o 
   2  10   2      310.45      303.79     10.86 o 
   4  10   2      234.24      245.58     12.32 o 
   6  10   2      691.19      707.10     18.29 o 
   8  10   2      366.43      355.75     10.41 o 
  10  10   2       55.80       66.28      5.42 o 
  12  10   2        5.46        1.09      3.75 o 
  14  10   2       68.96       82.75      9.92 o 
  16  10   2       55.01       54.40      6.40 o 
 -15  11   2       34.99       46.81      9.85 o 
 -13  11   2       17.07       13.55      7.39 o 
 -11  11   2       50.76       57.33      6.16 o 
  -9  11   2       43.78       42.21      5.23 o 
  -7  11   2       40.50       38.54      5.23 o 
  -5  11   2        1.55        0.00      3.70 o 
  -3  11   2      700.78      758.78     18.71 o 
  -1  11   2     1130.50     1172.11     25.26 o 
   1  11   2      364.62      359.29     12.61 o 
   3  11   2      184.55      209.59      9.11 o 
   5  11   2      325.00      299.27     12.93 o 
   7  11   2      545.97      631.50     18.29 o 
   9  11   2      134.44      143.79      7.34 o 
  11  11   2        6.87        2.68      3.75 o 
  13  11   2       39.31       41.87      5.69 o 
  15  11   2        0.74        0.43      4.54 o 
 -14  12   2        1.50       -2.46      7.39 o 
 -12  12   2       19.83       38.19      8.62 o 
 -10  12   2       29.65       31.84      5.61 o 
  -8  12   2      124.03      120.10      7.84 o 
  -6  12   2      101.24       97.37      6.97 o 
  -4  12   2      273.77      256.78     10.86 o 
  -2  12   2      122.20      114.79      8.01 o 
   0  12   2      312.36      274.25     14.78 o 
   2  12   2      363.72      398.69     13.48 o 
   4  12   2      307.31      329.12     12.93 o 
   6  12   2      241.70      259.35     25.87 o 
   8  12   2       11.93       17.47      4.73 o 
  10  12   2       18.63       19.23      6.16 o 
  12  12   2       11.85        3.71      5.52 o 
  14  12   2        0.56       -3.62      3.98 o 
 -13  13   2       24.42       23.40      8.62 o 
 -11  13   2       62.64       92.38     12.32 o 
  -9  13   2       46.94       39.92      5.61 o 
  -7  13   2        2.45        4.93      4.36 o 
  -5  13   2       60.04       47.43      6.10 o 
  -3  13   2       19.37       17.47      4.73 o 
  -1  13   2      158.21      171.65      9.11 o 
   1  13   2        7.59        3.08      4.36 o 
   3  13   2       92.66       83.70      6.97 o 
   5  13   2       52.49       52.36      6.10 o 
   7  13   2       18.82       11.70      5.23 o 
   9  13   2       70.54       56.77      6.97 o 
  11  13   2        5.83        7.67      5.61 o 
  13  13   2       15.02       23.95      6.49 o 
 -10  14   2        5.87       14.78      8.62 o 
  -8  14   2       31.15       28.57      5.61 o 
  -6  14   2        6.99        8.01      4.36 o 
  -4  14   2       12.34       17.86      5.23 o 
  -2  14   2       40.54       43.25      6.10 o 
   0  14   2       16.07       14.89      5.54 o 
   2  14   2       23.05       41.22     10.47 o 
   4  14   2       22.52       21.98      6.16 o 
   6  14   2       76.47      100.00     12.32 o 
   8  14   2       12.49       16.63      6.10 o 
  10  14   2        0.85        1.23      5.23 o 
  -9  15   2       51.54       82.53     12.32 o 
  -7  15   2       62.86       90.82     11.70 o 
  -5  15   2       29.97       42.59      6.49 o 
  -3  15   2       38.59       49.63     14.78 o 
  -1  15   2       38.87       45.08      6.77 o 
   1  15   2        4.74       13.55      5.23 o 
   3  15   2        8.47        4.14      4.73 o 
   5  15   2       17.90       14.17      5.23 o 
   7  15   2       11.80        2.46      6.16 o 
   9  15   2       16.23       19.71      6.10 o 
  -6  16   2       15.70       33.26      9.85 o 
  -4  16   2        1.11       -1.85      4.36 o 
  -2  16   2        0.64       -0.56      4.73 o 
   0  16   2       64.72       93.00      8.71 o 
   2  16   2       16.82       13.55      6.10 o 
   4  16   2       43.67       54.07      7.37 o 
   6  16   2       20.08       35.10      9.85 o 
 -19   1   3       24.80       25.39      5.23 o 
 -17   1   3       67.48       64.05      8.62 o 
 -15   1   3        2.36       -4.93      4.93 o 
 -13   1   3       89.69       83.66      3.98 o 
 -11   1   3      122.83      128.58      3.04 o 
  -9   1   3       78.08       72.14      2.03 o 
  -7   1   3     1389.22     1546.61     33.48 o 
  -5   1   3     3166.59     3411.79     35.87 o 
  -3   1   3     2253.36     2156.52     26.21 o 
  -1   1   3     2173.02     2198.62     22.86 o 
   1   1   3     2384.28     2554.93     35.99 o 
   3   1   3      487.32      461.19      7.82 o 
   5   1   3     3535.29     3668.86     67.13 o 
   7   1   3     1252.92     1230.59     23.52 o 
   9   1   3      733.49      669.95     17.86 o 
  11   1   3      297.03      295.88     10.45 o 
  13   1   3     1434.45     1406.78     25.13 o 
  15   1   3      127.83      124.75     15.76 o 
  17   1   3       83.51       79.60      5.90 o 
  19   1   3       12.21       13.14      4.27 o 
 -20   2   3       22.64       18.48      7.39 o 
 -18   2   3       30.49       39.42      7.39 o 
 -16   2   3       51.60       60.36      7.39 o 
 -14   2   3      386.84      332.58     14.78 o 
 -12   2   3      402.11      378.64      6.61 o 
 -10   2   3      652.14      673.03      7.97 o 
  -8   2   3       46.00       33.84      1.60 o 
  -6   2   3     2545.99     2652.38     32.02 o 
  -4   2   3      310.34      297.85      3.75 o 
  -2   2   3      115.19      127.73      3.24 o 
   0   2   3     1221.42     1101.64     10.24 o 
   2   2   3      638.46      594.32      7.82 o 
   4   2   3      876.07      898.61     13.01 o 
   6   2   3      983.35     1053.97     15.17 o 
   8   2   3      184.59      183.12      5.17 o 
  10   2   3      287.64      272.21      6.91 o 
  12   2   3      309.84      303.66      7.80 o 
  14   2   3       92.02       91.46      4.93 o 
  16   2   3       58.15       55.70      5.18 o 
  18   2   3       36.82       34.23      7.90 o 
  20   2   3       18.60       19.28      5.18 o 
 -19   3   3       34.71       41.88      8.62 o 
 -17   3   3       97.62      103.47      9.85 o 
 -15   3   3      417.64      384.32     17.24 o 
 -13   3   3     1525.19     1494.27     20.83 o 
 -11   3   3     1246.51     1203.72     14.43 o 
  -9   3   3      595.05      602.75      8.26 o 
  -7   3   3      765.34      820.09      9.02 o 
  -5   3   3      264.02      233.87      3.86 o 
  -3   3   3      369.17      335.15      4.18 o 
  -1   3   3     1044.22     1061.77     11.58 o 
   1   3   3     1221.01     1342.13     15.26 o 
   3   3   3     1060.86      917.93     11.69 o 
   5   3   3      138.11      142.99      4.33 o 
   7   3   3      793.12      774.87     12.45 o 
   9   3   3      188.91      189.42      5.79 o 
  11   3   3      249.49      232.92      6.91 o 
  13   3   3       84.24       89.42      5.33 o 
  15   3   3       86.63       82.26      5.69 o 
  17   3   3       70.03       72.52      5.90 o 
  19   3   3       87.02       85.57      6.61 o 
 -20   4   3       17.22       24.64      8.62 o 
 -18   4   3        4.56        1.23      4.93 o 
 -16   4   3       71.90       54.20      7.39 o 
 -14   4   3      378.66      378.16     16.01 o 
 -12   4   3      964.74      991.77     19.21 o 
 -10   4   3      388.66      409.11      6.49 o 
  -8   4   3      393.53      408.75      5.87 o 
  -6   4   3      104.02      111.16      3.00 o 
  -4   4   3     4302.39     4363.64     45.95 o 
  -2   4   3     1423.05     1389.89     18.10 o 
   0   4   3      107.09      111.54      3.00 o 
   2   4   3     2156.20     2184.20     24.58 o 
   4   4   3      179.39      169.88      4.67 o 
   6   4   3      443.01      404.37      7.90 o 
   8   4   3      133.36      139.15      5.17 o 
  10   4   3       78.50       71.58      4.44 o 
  12   4   3      291.43      286.75      7.97 o 
  14   4   3       93.09       91.50      5.69 o 
  16   4   3       93.96       96.31      6.40 o 
  18   4   3       13.65       10.68      4.27 o 
  20   4   3       56.24       55.47      6.40 o 
 -19   5   3        2.73        6.16      6.16 o 
 -17   5   3        8.49       16.01      6.16 o 
 -15   5   3      111.37      105.93      9.85 o 
 -13   5   3      359.28      323.96     14.78 o 
 -11   5   3      614.76      619.67     11.84 o 
  -9   5   3     1076.17     1091.75     14.78 o 
  -7   5   3       13.42       15.82      1.85 o 
  -5   5   3      290.21      302.68      5.36 o 
  -3   5   3     4351.47     4794.20     71.50 o 
  -1   5   3      344.73      336.60      6.58 o 
   1   5   3     3010.91     3352.87     36.30 o 
   3   5   3     1411.54     1279.69     18.17 o 
   5   5   3       73.35       81.47      5.51 o 
   7   5   3       91.01       79.37      4.03 o 
   9   5   3       81.43       71.99      3.82 o 
  11   5   3      487.18      473.05     10.33 o 
  13   5   3      198.68      175.77      7.33 o 
  15   5   3       79.00       74.82      5.69 o 
  17   5   3      135.36      160.38     14.29 o 
  19   5   3       29.04       40.11      5.69 o 
 -18   6   3        1.50        7.39      6.16 o 
 -16   6   3        3.40        2.46      4.93 o 
 -14   6   3       20.42       29.56      6.16 o 
 -12   6   3      341.17      348.59     10.16 o 
 -10   6   3       22.00       28.07      4.31 o 
  -8   6   3       11.11        6.03      2.67 o 
  -6   6   3      180.39      172.63      5.69 o 
  -4   6   3       68.41       58.16      4.34 o 
  -2   6   3     1136.04     1216.99     22.76 o 
   0   6   3      318.84      371.37     10.01 o 
   2   6   3      818.03      831.53     13.33 o 
   4   6   3      636.64      655.01     11.31 o 
   6   6   3      559.65      578.04     10.80 o 
   8   6   3      140.66      137.31      5.48 o 
  10   6   3      125.53      129.01      6.40 o 
  12   6   3        9.11       10.26      3.56 o 
  14   6   3       67.19       72.18      9.46 o 
  16   6   3        7.69        2.85      3.98 o 
  18   6   3       74.15      102.47      8.66 o 
 -17   7   3        7.68        6.16      6.16 o 
 -15   7   3        6.48        8.62      4.93 o 
 -13   7   3      373.83      395.40     18.48 o 
 -11   7   3       76.62       78.66      5.61 o 
  -9   7   3     1646.03     1556.67     29.17 o 
  -7   7   3     1220.62     1167.11     22.65 o 
  -5   7   3      196.58      219.82      6.13 o 
  -3   7   3      320.98      310.23     11.70 o 
  -1   7   3      177.02      205.83      6.97 o 
   1   7   3      374.69      389.10      9.69 o 
   3   7   3     1188.79     1121.17     17.31 o 
   5   7   3      652.79      700.82     12.58 o 
   7   7   3      183.65      186.00      6.85 o 
   9   7   3       42.01       41.89      4.27 o 
  11   7   3        5.93        6.42      3.03 o 
  13   7   3      396.68      386.56     11.13 o 
  15   7   3      256.25      292.79     10.67 o 
  17   7   3       25.01       29.80      5.42 o 
 -18   8   3       34.95       49.27      9.85 o 
 -16   8   3       43.49       60.36      9.85 o 
 -14   8   3        7.19        7.39      6.16 o 
 -12   8   3       30.44       17.24      6.16 o 
 -10   8   3       48.23       44.14      4.73 o 
  -8   8   3     1319.14     1280.97     25.68 o 
  -6   8   3      190.86      178.07      7.37 o 
  -4   8   3      117.78      113.26      5.61 o 
  -2   8   3      417.58      456.98     11.73 o 
   0   8   3      326.42      321.49      9.58 o 
   2   8   3      326.99      307.95      9.58 o 
   4   8   3      209.01      227.65      7.11 o 
   6   8   3       74.19       72.61      4.66 o 
   8   8   3       79.60       78.25      4.70 o 
  10   8   3      115.04      105.78      5.90 o 
  12   8   3       60.51       58.17      5.42 o 
  14   8   3       72.15       75.30      6.40 o 
  16   8   3       85.22       87.41      7.11 o 
  18   8   3        4.01        5.34      4.98 o 
 -17   9   3       49.42       49.27      9.85 o 
 -15   9   3       83.65      108.40     11.09 o 
 -13   9   3        5.66        0.00      4.93 o 
 -11   9   3      176.17      187.23     13.55 o 
  -9   9   3        3.44        6.77      3.48 o 
  -7   9   3      118.88      163.11     25.87 o 
  -5   9   3       31.65       37.98      6.16 o 
  -3   9   3      107.44      108.75      6.16 o 
  -1   9   3      172.91      187.63      8.62 o 
   1   9   3      110.06      106.06      6.10 o 
   3   9   3        9.62       13.65      3.48 o 
   5   9   3      190.17      183.42      7.11 o 
   7   9   3       56.07       66.75      4.70 o 
   9   9   3      179.55      187.91      7.82 o 
  11   9   3        0.10       -1.23      3.26 o 
  13   9   3       40.37       43.72      5.69 o 
  15   9   3       11.68       22.39      4.88 o 
  17   9   3       12.11       11.09      4.98 o 
 -16  10   3       13.30       17.24      8.62 o 
 -14  10   3       11.39        4.93      6.16 o 
 -12  10   3        5.86        2.46      6.16 o 
 -10  10   3       72.12       61.59      8.62 o 
  -8  10   3      191.32      194.10      8.71 o 
  -6  10   3       33.42       32.22      4.36 o 
  -4  10   3       23.10       27.64      5.54 o 
  -2  10   3      263.70      258.21     13.55 o 
   0  10   3     1041.22      960.39     21.33 o 
   2  10   3      139.58      147.83     13.55 o 
   4  10   3       61.50       52.79      7.39 o 
   6  10   3       22.51       23.03      3.98 o 
   8  10   3      430.52      452.00     19.15 o 
  10  10   3      200.07      187.64      8.53 o 
  12  10   3       16.41       11.86      4.54 o 
  14  10   3       14.03       18.07      4.98 o 
  16  10   3        2.97        3.70      4.47 o 
 -15  11   3        4.57        1.23      7.39 o 
 -13  11   3        7.79        2.46      6.16 o 
 -11  11   3       41.25       52.97      8.62 o 
  -9  11   3       43.80       39.42      7.39 o 
  -7  11   3        5.24        6.02      3.85 o 
  -5  11   3       21.39       23.10      4.93 o 
  -3  11   3      215.07      211.44     13.55 o 
  -1  11   3      525.93      583.22     18.48 o 
   1  11   3      769.84      731.77     18.71 o 
   3  11   3       21.20       24.15      4.73 o 
   5  11   3       15.74       16.91      4.73 o 
   7  11   3      406.28      434.27     14.81 o 
   9  11   3      526.85      545.50     14.22 o 
  11  11   3       70.32       64.50      5.69 o 
  13  11   3       39.49       34.44      5.42 o 
  15  11   3       14.03       20.96      5.42 o 
 -14  12   3        8.15        1.23      7.39 o 
 -12  12   3       26.72       25.87      8.62 o 
 -10  12   3       11.13        9.85      6.16 o 
  -8  12   3        2.21        2.46      4.93 o 
  -6  12   3       26.87       24.31      5.54 o 
  -4  12   3       32.74       24.92      4.73 o 
  -2  12   3      147.14      114.83      7.37 o 
   0  12   3      329.72      314.73     12.19 o 
   2  12   3       43.67       35.38      5.23 o 
   4  12   3       53.14       54.11     11.09 o 
   6  12   3      120.91      143.51      8.71 o 
   8  12   3       97.78       89.41      7.84 o 
  10  12   3       41.00       28.01      4.98 o 
  12  12   3       46.86       52.28      7.97 o 
  14  12   3       14.51       13.01      5.18 o 
 -11  13   3       28.20       46.81      9.85 o 
  -9  13   3        2.71       -4.93      4.93 o 
  -7  13   3        5.29        2.46      6.16 o 
  -5  13   3        5.05       -0.62      3.48 o 
  -3  13   3       57.24       46.40      6.10 o 
  -1  13   3      297.35      309.80     12.19 o 
   1  13   3       14.37       12.88      4.73 o 
   3  13   3        2.53        0.62      4.36 o 
   5  13   3       61.43       71.72     20.32 o 
   7  13   3       39.32       38.06      6.10 o 
   9  13   3       41.44       49.10      7.37 o 
  11  13   3       11.44        0.62      5.23 o 
 -10  14   3       46.48       84.99     12.32 o 
  -8  14   3        3.02        6.16      7.39 o 
  -6  14   3       29.11       30.79      8.62 o 
  -4  14   3       40.43       39.59      6.10 o 
  -2  14   3       11.92       14.45      4.73 o 
   0  14   3       39.87       26.65      5.61 o 
   2  14   3        3.70        1.85      4.36 o 
   4  14   3       10.97       12.93      5.23 o 
   6  14   3       10.57        9.85      5.23 o 
   8  14   3       14.57       17.86      6.10 o 
  10  14   3       17.90       14.17      6.10 o 
  -7  15   3        2.97       -6.16      6.16 o 
  -5  15   3       24.14       34.49      8.62 o 
  -3  15   3       78.79       80.36     12.93 o 
  -1  15   3       14.99        6.49      4.73 o 
   1  15   3       39.48       51.85      6.97 o 
   3  15   3        3.31       11.09      5.23 o 
   5  15   3        5.92        9.85      5.23 o 
   7  15   3        2.47        0.22      4.73 o 
  -4  16   3        3.55       11.09      7.39 o 
  -2  16   3       36.64       25.87      9.85 o 
   0  16   3        2.90        0.78      4.93 o 
   2  16   3       13.84       14.17      6.10 o 
   4  16   3        5.31        0.00      5.23 o 
 -20   0   4        9.97       14.78      6.16 o 
 -18   0   4       99.73       96.08      9.85 o 
 -16   0   4       10.97        8.62      4.93 o 
 -14   0   4        1.37       -3.70      3.70 o 
 -12   0   4       33.18       23.43      4.10 o 
 -10   0   4      182.63      172.76      5.69 o 
  -8   0   4      383.58      407.74      6.23 o 
  -6   0   4      283.39      268.22      4.97 o 
  -2   0   4     2596.99     2505.44     56.66 o 
   0   0   4      414.96      379.80      7.07 o 
   2   0   4      206.53      199.55      7.39 o 
   4   0   4    16522.45    17227.68    370.77 o 
   6   0   4    16189.19    15904.75    344.90 o 
   8   0   4     2220.60     2215.97     55.43 o 
  10   0   4      110.17      125.64      9.85 o 
  12   0   4      561.39      533.36     20.94 o 
  14   0   4      174.42      168.75     12.32 o 
  16   0   4       83.58       80.07      9.85 o 
  18   0   4        3.69        4.93      5.23 o 
  20   0   4        6.12        6.06      5.61 o 
 -19   1   4        7.90       12.32      6.16 o 
 -17   1   4       26.02       36.10      4.36 o 
 -15   1   4       48.73       51.73      6.16 o 
 -13   1   4       55.74       54.79      4.47 o 
 -11   1   4       56.96       53.15      2.05 o 
  -9   1   4      132.91      129.57      3.03 o 
  -7   1   4      205.63      191.45      3.46 o 
  -5   1   4     1580.20     1720.37     25.21 o 
  -3   1   4      237.19      231.07      6.16 o 
  -1   1   4     1140.80     1126.54     15.47 o 
   1   1   4      278.20      273.11      4.98 o 
   3   1   4      646.68      729.62     11.38 o 
   5   1   4     8451.10     8590.63    108.81 o 
   7   1   4      378.36      353.52     10.45 o 
   9   1   4      252.60      254.68      9.11 o 
  11   1   4       72.91       70.83      5.23 o 
  13   1   4      313.78      313.10      8.42 o 
  15   1   4       88.30       94.87      6.13 o 
  17   1   4       81.82       72.21      6.13 o 
  19   1   4        2.44        2.46      4.27 o 
 -18   2   4       17.48       27.10      6.16 o 
 -16   2   4       47.31       62.82      7.39 o 
 -14   2   4      255.46      224.18     11.09 o 
 -12   2   4      577.20      583.11     13.40 o 
 -10   2   4      249.08      263.19      4.17 o 
  -8   2   4       99.64       96.08     11.09 o 
  -6   2   4      736.12      786.44     10.81 o 
  -4   2   4     3039.15     3129.73     37.38 o 
  -2   2   4      294.16      305.30      4.54 o 
   0   2   4      129.63      146.30      2.99 o 
   2   2   4      698.13      662.71     10.03 o 
   4   2   4      109.24      103.00      4.76 o 
   6   2   4      142.92      160.43      5.16 o 
   8   2   4       16.52       17.84      2.46 o 
  10   2   4      152.74      170.53      5.79 o 
  12   2   4       54.99       54.16      3.82 o 
  14   2   4       24.40       22.52      3.51 o 
  16   2   4      164.07      163.96     11.06 o 
  18   2   4        0.21       -1.62      3.98 o 
 -19   3   4       78.75       91.15      9.85 o 
 -17   3   4       19.66       16.01      6.16 o 
 -15   3   4       28.65       20.94      4.93 o 
 -13   3   4      857.92      815.80     38.19 o 
 -11   3   4     2907.59     2897.93     43.23 o 
  -9   3   4       23.28       19.39      1.79 o 
  -7   3   4      493.30      474.37      7.26 o 
  -5   3   4       25.52       23.58      3.73 o 
  -3   3   4      336.79      325.20      5.01 o 
  -1   3   4     1196.84     1224.82     13.99 o 
   1   3   4      223.24      220.41      4.16 o 
   3   3   4       43.47       36.43      3.02 o 
   5   3   4      223.10      229.77      5.73 o 
   7   3   4       96.90      107.17      4.33 o 
   9   3   4      104.39      112.14      4.96 o 
  11   3   4      216.97      217.48      6.84 o 
  13   3   4        3.32        1.85      2.46 o 
  15   3   4      193.20      199.46      8.53 o 
  17   3   4       43.33       42.90      6.92 o 
  19   3   4       11.01        7.82      4.47 o 
 -18   4   4       22.89       18.48      6.16 o 
 -16   4   4       26.99       32.03      6.16 o 
 -14   4   4       85.68       65.28      7.39 o 
 -12   4   4      225.81      210.63     11.09 o 
 -10   4   4     1100.93     1055.78     13.42 o 
  -8   4   4      246.48      249.34      4.62 o 
  -6   4   4       49.29       49.34      1.85 o 
  -4   4   4       55.10       55.71      2.03 o 
  -2   4   4      761.45      908.20     12.62 o 
   0   4   4      341.88      355.97      5.78 o 
   2   4   4      220.15      227.01      4.93 o 
   4   4   4      261.40      278.36      6.23 o 
   6   4   4      296.90      314.34      7.27 o 
   8   4   4       16.48       18.96      2.58 o 
  10   4   4      295.84      292.48      7.75 o 
  12   4   4      126.98      127.59      6.93 o 
  14   4   4      167.15      154.13      7.33 o 
  16   4   4       68.06       70.84      5.90 o 
  18   4   4       37.79       36.79      5.42 o 
 -19   5   4       11.60        9.85      7.39 o 
 -17   5   4       27.24       27.10      7.39 o 
 -15   5   4        8.93       11.09      4.93 o 
 -13   5   4       13.22       16.01      4.93 o 
 -11   5   4       19.82        7.39      4.93 o 
  -9   5   4       83.47       79.59      3.89 o 
  -7   5   4       95.35       93.36      5.27 o 
  -5   5   4       57.20       64.49      3.28 o 
  -3   5   4      797.55      816.50     12.14 o 
  -1   5   4     1428.12     1463.47     19.86 o 
   1   5   4      183.58      165.04      4.14 o 
   3   5   4      848.16      908.16     14.02 o 
   5   5   4      248.48      239.83      6.42 o 
   7   5   4       37.15       39.35      3.29 o 
   9   5   4      171.74      168.36      6.11 o 
  11   5   4       48.85       47.77      3.82 o 
  13   5   4      195.51      193.87      7.46 o 
  15   5   4       20.21       13.55      4.27 o 
  17   5   4       10.68       12.63      4.47 o 
  19   5   4       14.56       15.10      5.30 o 
 -18   6   4       10.54        6.16      6.16 o 
 -16   6   4       23.77       25.87      6.16 o 
 -14   6   4       25.24       33.26      6.16 o 
 -12   6   4      203.91      179.84     11.09 o 
 -10   6   4       26.70       30.79      4.93 o 
  -8   6   4      112.97      118.13      3.97 o 
  -6   6   4        8.01        4.68      1.59 o 
  -4   6   4      923.64      947.06     14.27 o 
  -2   6   4       68.46       65.57      2.93 o 
   0   6   4      189.17      191.72      5.17 o 
   2   6   4     2346.58     2314.97     30.64 o 
   4   6   4      632.56      631.79     11.15 o 
   6   6   4      203.35      201.13      6.00 o 
   8   6   4      306.70      313.07      7.90 o 
  10   6   4      736.60      719.72     13.96 o 
  12   6   4       47.84       40.67      4.07 o 
  14   6   4       18.46       18.89      4.27 o 
  16   6   4        4.65        2.05      4.27 o 
  18   6   4        4.43        2.33      4.70 o 
 -17   7   4       67.07       76.37      9.85 o 
 -15   7   4        3.37        2.46      4.93 o 
 -13   7   4       61.50       72.68      8.62 o 
 -11   7   4      557.68      585.10     20.94 o 
  -9   7   4      268.70      256.23      8.71 o 
  -7   7   4     1140.42     1057.68     20.45 o 
  -5   7   4      136.47      144.15      4.28 o 
  -3   7   4       78.21       78.97      4.80 o 
  -1   7   4       12.11       13.45      4.62 o 
   1   7   4      114.28      118.23      7.55 o 
   3   7   4      171.09      197.03      6.09 o 
   5   7   4       60.94       65.09      4.98 o 
   7   7   4       51.94       53.49      3.98 o 
   9   7   4      194.12      179.45      6.69 o 
  11   7   4       62.76       54.62      5.32 o 
  13   7   4       39.80       44.40      4.98 o 
  15   7   4       15.40       18.11      4.47 o 
  17   7   4       84.83      104.26      7.56 o 
 -16   8   4       25.10       17.24      7.39 o 
 -14   8   4       60.44       66.52      8.62 o 
 -12   8   4      116.32      109.63      9.85 o 
 -10   8   4      334.85      311.64     14.78 o 
  -8   8   4     1321.65     1217.95     34.49 o 
  -6   8   4      730.78      659.23     15.22 o 
  -4   8   4       65.54       52.53      4.36 o 
  -2   8   4       18.04       27.10      3.48 o 
   0   8   4      127.40      146.24      6.76 o 
   2   8   4      270.12      261.22      8.43 o 
   4   8   4       28.00       30.58      3.34 o 
   6   8   4       60.22       52.90      4.03 o 
   8   8   4       58.05       55.65      4.47 o 
  10   8   4        4.41        4.07      3.26 o 
  12   8   4       54.53       52.39      5.18 o 
  14   8   4       17.46       14.65      4.97 o 
  16   8   4       78.66       82.79      7.11 o 
 -15   9   4        4.94       20.94      7.39 o 
 -13   9   4       10.84       17.24      6.16 o 
 -11   9   4       86.76       88.69      8.62 o 
  -9   9   4      329.92      291.93     14.78 o 
  -7   9   4      263.93      241.32      9.11 o 
  -5   9   4        1.51        0.62      2.61 o 
  -3   9   4       35.09       34.89      4.36 o 
  -1   9   4       96.95       90.54      5.23 o 
   1   9   4       23.81       22.93      5.54 o 
   3   9   4      764.66      744.79     17.84 o 
   5   9   4      239.12      214.00      9.95 o 
   7   9   4       33.14       29.33      4.88 o 
   9   9   4       36.68       51.85      8.10 o 
  11   9   4       37.54       34.02      4.70 o 
  13   9   4       61.60       58.72      5.69 o 
  15   9   4       12.89       19.32      4.70 o 
 -14  10   4       11.15        2.46      6.16 o 
 -12  10   4        1.23        6.16      4.93 o 
 -10  10   4       49.36       45.58      7.39 o 
  -8  10   4       62.76       62.82      7.39 o 
  -6  10   4        2.92       -2.61      2.61 o 
  -4  10   4       35.09       34.53      4.36 o 
  -2  10   4       47.77       45.21      4.93 o 
   0  10   4      554.26      550.92     15.22 o 
   2  10   4       32.25       24.43      5.54 o 
   4  10   4      454.82      431.63     13.48 o 
   6  10   4      127.76      120.52      7.59 o 
   8  10   4      301.95      318.80      9.96 o 
  10  10   4      308.46      319.03     10.67 o 
  12  10   4       70.64       72.69      6.40 o 
  14  10   4        5.02       -0.78      4.15 o 
 -13  11   4        7.00        4.93      6.16 o 
 -11  11   4       18.19       23.40      7.39 o 
  -9  11   4       10.95        4.93      4.93 o 
  -7  11   4      125.06      113.32      9.85 o 
  -5  11   4       46.74       40.65      4.73 o 
  -3  11   4       15.51       11.09      3.48 o 
  -1  11   4       95.38      101.66      6.97 o 
   1  11   4     1018.76     1072.70     24.39 o 
   3  11   4      186.14      170.36      9.11 o 
   5  11   4      174.31      168.64     14.78 o 
   7  11   4       92.46       93.69      5.90 o 
   9  11   4      124.76      136.97      7.56 o 
  11  11   4      189.49      198.53      9.19 o 
  13  11   4        7.06        4.21      4.70 o 
 -12  12   4        2.81        0.00      6.16 o 
 -10  12   4       14.17        9.85      6.16 o 
  -8  12   4       41.28       59.13      8.62 o 
  -6  12   4       25.38       17.24      6.16 o 
  -4  12   4      129.02      131.33      7.84 o 
  -2  12   4       60.99       57.44      6.10 o 
   0  12   4      320.45      322.80     12.19 o 
   2  12   4      136.69      122.25      8.24 o 
   4  12   4        7.00       11.70      4.36 o 
   6  12   4      201.76      208.18     10.45 o 
   8  12   4       87.27       88.84      7.84 o 
  10  12   4       46.49       53.82      6.13 o 
  12  12   4        0.40        5.30      4.47 o 
 -11  13   4       13.37       13.55      7.39 o 
  -9  13   4      139.03      177.38     14.78 o 
  -7  13   4       30.33       16.01      7.39 o 
  -5  13   4       16.67       23.40      7.39 o 
  -3  13   4       12.68        8.62      6.16 o 
  -1  13   4        9.78        0.62      4.36 o 
   1  13   4      110.97      106.58      7.84 o 
   3  13   4       11.88        8.01      4.36 o 
   5  13   4       42.90       55.29      6.49 o 
   7  13   4       41.83       34.53      6.10 o 
   9  13   4       23.57       22.79      6.10 o 
  11  13   4       15.94       17.33      8.01 o 
  -8  14   4       14.81       22.17      8.62 o 
  -6  14   4       19.52        4.93      6.16 o 
  -4  14   4       15.13       11.09      7.39 o 
  -2  14   4        8.34       14.78      7.39 o 
   0  14   4        6.26       -2.46      3.85 o 
   2  14   4        4.86        1.01      4.73 o 
   4  14   4       13.45       19.71      5.23 o 
   6  14   4       10.09       11.09      5.61 o 
   8  14   4       25.51       30.49      6.10 o 
  -5  15   4       48.17       68.98     11.09 o 
  -3  15   4       22.78       40.65      9.85 o 
  -1  15   4        5.84       -6.16      6.16 o 
   1  15   4        0.14       -3.70      6.16 o 
   3  15   4       14.29       21.56      6.10 o 
   5  15   4        3.83        6.16      5.23 o 
 -19   1   5       29.34       44.34      5.23 o 
 -17   1   5        0.08       -1.23      2.96 o 
 -15   1   5       42.22       35.60      3.85 o 
 -13   1   5      144.50      126.16      4.93 o 
 -11   1   5      388.77      365.78      9.78 o 
  -9   1   5      333.75      328.60      5.31 o 
  -7   1   5      252.55      256.19      6.96 o 
  -5   1   5      355.32      420.04     23.40 o 
  -3   1   5      770.91      808.05     18.48 o 
  -1   1   5     1111.08     1165.75     11.06 o 
   1   1   5      152.30      159.45      5.07 o 
   3   1   5     1304.77     1341.10     19.43 o 
   5   1   5       72.12       69.38      3.56 o 
   7   1   5      521.34      571.42     11.38 o 
   9   1   5      181.50      186.74      6.85 o 
  11   1   5       83.01       84.22      8.02 o 
  13   1   5       82.06       78.36      7.11 o 
  15   1   5      209.44      199.27      8.75 o 
  17   1   5       19.95       20.40      4.70 o 
  19   1   5        4.48       -0.18      3.51 o 
 -18   2   5       54.06       72.70      6.10 o 
 -16   2   5        3.28        2.46      3.70 o 
 -14   2   5       31.98       28.79      8.62 o 
 -12   2   5      122.14      113.43      6.36 o 
 -10   2   5     1159.92     1119.09     21.05 o 
  -8   2   5      186.92      196.65      4.14 o 
  -6   2   5       87.63       82.72      4.09 o 
  -4   2   5      426.58      433.79      6.19 o 
  -2   2   5     1146.89     1158.36     14.66 o 
   0   2   5     1053.06     1046.42     14.69 o 
   2   2   5      524.89      493.23      8.14 o 
   4   2   5      195.42      191.33      5.16 o 
   6   2   5      873.14      866.06     13.71 o 
   8   2   5      259.75      289.31      7.20 o 
  10   2   5       66.61       60.02      4.35 o 
  12   2   5       33.48       36.87      3.70 o 
  14   2   5      102.99      103.25      5.59 o 
  16   2   5       26.02       25.34      4.70 o 
  18   2   5       15.25       19.33      5.43 o 
 -17   3   5       33.94       44.34      7.39 o 
 -15   3   5       35.65       34.49      6.16 o 
 -13   3   5      189.47      155.54     13.86 o 
 -11   3   5     1265.65     1228.87     40.03 o 
  -9   3   5     1513.58     1451.08     23.53 o 
  -7   3   5      129.48      128.59      3.44 o 
  -5   3   5       18.40       21.35      1.40 o 
  -3   3   5      161.88      180.54      3.65 o 
  -1   3   5      146.69      150.99      3.13 o 
   1   3   5       97.57       96.91      3.34 o 
   3   3   5       54.61       46.97      2.65 o 
   5   3   5       13.21        7.12      2.02 o 
   7   3   5      273.59      263.10      6.81 o 
   9   3   5      132.02      126.24      5.31 o 
  11   3   5       16.28       10.07      2.88 o 
  13   3   5       42.98       40.53      3.97 o 
  15   3   5       89.85       90.44     10.04 o 
  17   3   5       18.30       24.96      5.18 o 
 -18   4   5       17.82       20.94      6.16 o 
 -16   4   5       49.23       44.34      6.16 o 
 -14   4   5      212.66      210.63     11.09 o 
 -12   4   5        3.89        2.35      3.46 o 
 -10   4   5     1626.12     1655.50     34.86 o 
  -8   4   5      218.42      219.56      5.85 o 
  -6   4   5       63.98       64.20      3.02 o 
  -4   4   5      139.10      129.86      3.91 o 
  -2   4   5      949.85     1018.95     13.98 o 
   0   4   5      923.88      921.06     11.67 o 
   2   4   5      104.58      107.89      3.37 o 
   4   4   5      368.61      367.53      7.80 o 
   6   4   5       76.62       79.26      5.99 o 
   8   4   5       59.60       56.84      3.69 o 
  10   4   5       82.51       73.27      4.54 o 
  12   4   5       28.82       25.52      3.62 o 
  14   4   5      115.47      110.20      6.61 o 
  16   4   5       49.57       60.37      5.69 o 
  18   4   5       27.45       19.09      6.82 o 
 -17   5   5        2.62        0.00      4.93 o 
 -15   5   5        0.61       -2.46      3.70 o 
 -13   5   5       29.70       38.19      6.16 o 
 -11   5   5      222.40      224.97     10.02 o 
  -9   5   5      168.86      154.36      8.01 o 
  -7   5   5      307.45      301.84      5.23 o 
  -5   5   5       21.64       18.46      1.58 o 
  -3   5   5       50.11       44.41      2.49 o 
  -1   5   5      578.82      589.78     10.41 o 
   1   5   5      973.20      972.73     17.33 o 
   3   5   5      171.46      176.25      5.36 o 
   5   5   5      689.80      687.19     12.24 o 
   7   5   5      102.01       97.75      6.17 o 
   9   5   5       82.49       83.95      6.93 o 
  11   5   5       48.09       47.31      3.97 o 
  13   5   5        5.55        2.60      4.44 o 
  15   5   5      161.80      157.38      8.93 o 
  17   5   5       69.13       63.03      6.40 o 
 -16   6   5        2.58        2.46      4.93 o 
 -14   6   5        8.73        8.62      4.93 o 
 -12   6   5       28.77       23.40      4.93 o 
 -10   6   5       60.19       52.97      6.16 o 
  -8   6   5        0.71       -2.58      3.46 o 
  -6   6   5      126.66      118.60      4.51 o 
  -4   6   5      100.02       93.90      3.17 o 
  -2   6   5       68.59       77.92      4.09 o 
   0   6   5      266.90      286.19      7.94 o 
   2   6   5      320.77      369.11      7.88 o 
   4   6   5       37.65       44.86      5.16 o 
   6   6   5      105.86      105.82      6.04 o 
   8   6   5      167.55      176.49      6.64 o 
  10   6   5       30.07       26.13      3.51 o 
  12   6   5       29.76       27.12      4.26 o 
  14   6   5       24.37       27.21      4.98 o 
  16   6   5       31.37       38.91      6.27 o 
 -17   7   5       11.04       19.71      6.16 o 
 -15   7   5       35.19       38.19      7.39 o 
 -13   7   5       20.14       11.09      4.93 o 
 -11   7   5       45.78       48.04      6.16 o 
  -9   7   5       38.59       41.88      6.16 o 
  -7   7   5      218.37      221.35     10.11 o 
  -5   7   5     1318.98     1298.22     39.21 o 
  -3   7   5      169.13      167.62      5.23 o 
  -1   7   5       57.04       56.62      3.13 o 
   1   7   5      153.20      142.18     12.90 o 
   3   7   5      311.85      334.51      8.06 o 
   5   7   5      294.81      308.85      8.06 o 
   7   7   5      202.79      208.02      6.73 o 
   9   7   5       25.56       28.75      3.55 o 
  11   7   5       31.77       24.90      3.92 o 
  13   7   5        0.88       -2.37      3.26 o 
  15   7   5       50.71       53.29      6.17 o 
  17   7   5       52.44       64.86      7.11 o 
 -16   8   5      121.35      146.58     12.32 o 
 -14   8   5       14.52       17.24      6.16 o 
 -12   8   5        3.26       12.32      4.93 o 
 -10   8   5       13.75        1.23      4.93 o 
  -8   8   5        9.99        7.39      4.93 o 
  -6   8   5      669.04      630.67     20.94 o 
  -4   8   5      337.23      371.06      9.90 o 
  -2   8   5       16.33       14.00      2.86 o 
   0   8   5      249.53      249.23      9.19 o 
   2   8   5      850.04      815.35     16.91 o 
   4   8   5      241.05      238.72      7.46 o 
   6   8   5       80.75       83.24      5.89 o 
   8   8   5      157.92      169.84      6.76 o 
  10   8   5       47.54       45.44      4.62 o 
  12   8   5       43.39       39.31      5.54 o 
  14   8   5       10.77       11.15      4.47 o 
  16   8   5       30.56       29.53      5.90 o 
 -15   9   5       99.76      109.63     11.09 o 
 -13   9   5       24.72       25.87      6.16 o 
 -11   9   5       29.12       20.94      6.16 o 
  -9   9   5       45.80       35.72      6.16 o 
  -7   9   5       62.58       41.88      6.16 o 
  -5   9   5       24.03       22.17      6.16 o 
  -3   9   5       33.08       31.80      3.85 o 
  -1   9   5        2.94        1.01      4.70 o 
   1   9   5       57.40       57.04      4.93 o 
   3   9   5      118.66      116.14      6.39 o 
   5   9   5       18.74       18.49      3.42 o 
   7   9   5       37.88       38.73      5.51 o 
   9   9   5       25.76       27.89      4.27 o 
  11   9   5       60.59       63.25      5.69 o 
  13   9   5       15.01        8.62      4.27 o 
  15   9   5       13.74        3.63      4.92 o 
 -14  10   5       16.69       14.78      7.39 o 
 -12  10   5       15.12       14.78      6.16 o 
 -10  10   5       11.63        0.00      4.93 o 
  -8  10   5       33.14       33.26      6.16 o 
  -6  10   5      105.21      101.01      9.85 o 
  -4  10   5       57.88       65.28      7.39 o 
  -2  10   5       39.48       45.17      4.36 o 
   0  10   5       10.89       10.40      6.16 o 
   2  10   5      454.30      511.58     14.35 o 
   4  10   5       53.26       56.61      5.61 o 
   6  10   5        2.20        2.75      3.26 o 
   8  10   5        2.72       10.47      3.98 o 
  10  10   5       66.53       67.48      6.13 o 
  12  10   5      184.98      221.49     10.11 o 
  14  10   5        8.72        3.50      4.70 o 
 -13  11   5        7.04       -2.46      4.93 o 
 -11  11   5        5.61       12.32      6.16 o 
  -9  11   5       26.38       23.40      7.39 o 
  -7  11   5       16.17       19.71      6.16 o 
  -5  11   5       19.69       13.55      4.93 o 
  -3  11   5       18.15       16.01      6.16 o 
  -1  11   5       56.92       45.58      7.39 o 
   1  11   5      142.10      181.28      9.24 o 
   3  11   5      439.53      382.25     13.07 o 
   5  11   5        6.28        6.16      4.36 o 
   7  11   5        9.66        6.57      3.56 o 
   9  11   5       65.90       76.97      6.13 o 
  11  11   5      159.24      161.89      9.75 o 
  13  11   5       43.67       51.65      6.61 o 
 -10  12   5        3.68       -4.93      6.16 o 
  -8  12   5        3.50        2.46      6.16 o 
  -6  12   5       14.22        6.16      6.16 o 
  -4  12   5       68.41       80.07      8.62 o 
  -2  12   5       11.71       14.78      6.16 o 
   0  12   5       72.98       71.44      9.85 o 
   2  12   5      189.56      180.78      9.99 o 
   4  12   5       30.66       28.33      5.23 o 
   6  12   5       48.66       36.40      6.10 o 
   8  12   5       14.53       15.73      5.61 o 
  10  12   5       40.51       43.04      5.90 o 
  -9  13   5       25.35       32.03      8.62 o 
  -7  13   5        4.24       14.78      7.39 o 
  -5  13   5        5.01        9.85      7.39 o 
  -3  13   5        1.51       -2.46      4.93 o 
  -1  13   5       29.37       33.26      7.39 o 
   1  13   5       30.10       11.09      7.39 o 
   3  13   5       89.63       87.46     11.09 o 
   5  13   5       23.92       16.63      5.23 o 
   7  13   5       12.42        8.62      5.23 o 
   9  13   5       14.11       18.48      7.39 o 
  -6  14   5        5.03       -2.46      6.16 o 
  -4  14   5        2.40        4.93      6.16 o 
  -2  14   5       17.77       12.32      7.39 o 
   0  14   5       10.74       20.94      8.62 o 
   2  14   5       13.45        8.62      7.39 o 
   4  14   5        7.27        1.23      6.16 o 
   6  14   5        5.34        8.62      7.39 o 
  -1  15   5       32.92       46.81      9.85 o 
   1  15   5        4.47        0.00      7.39 o 
 -18   0   6      107.27      135.50      9.85 o 
 -16   0   6       24.57       22.17      4.93 o 
 -14   0   6       65.92       65.28      4.93 o 
 -12   0   6      141.53      133.03      5.75 o 
 -10   0   6      257.56      253.35     12.32 o 
  -8   0   6      393.86      410.18     25.87 o 
  -6   0   6      301.81      294.40     20.94 o 
  -2   0   6      231.53      264.83      7.39 o 
   0   0   6      245.19      238.46      5.61 o 
   2   0   6      119.49      125.39      6.77 o 
   4   0   6      203.88      206.44     12.32 o 
   6   0   6     1798.38     1664.85     30.49 o 
   8   0   6     2077.09     2015.19     52.97 o 
  10   0   6     1395.97     1473.21     43.11 o 
  12   0   6       41.82       32.75      5.23 o 
  14   0   6       16.79       15.40      5.23 o 
  16   0   6       11.97       11.09      5.23 o 
  18   0   6        6.81        6.82      7.39 o 
 -17   1   6       22.58       32.25      3.85 o 
 -15   1   6       12.05       11.73      2.61 o 
 -13   1   6        5.52        2.39      2.13 o 
 -11   1   6      104.98      113.99      4.99 o 
  -9   1   6      149.31      145.86     11.32 o 
  -7   1   6      342.20      373.23     24.64 o 
  -5   1   6       61.78       51.73      8.62 o 
  -3   1   6      999.06     1000.75     20.82 o 
  -1   1   6      283.25      286.55      4.88 o 
   1   1   6       66.96       67.52      2.58 o 
   3   1   6       70.01       64.49      3.59 o 
   5   1   6      148.26      136.71      5.18 o 
   7   1   6      882.45      878.80     15.65 o 
   9   1   6      701.36      685.30     14.22 o 
  11   1   6      163.34      159.72      7.11 o 
  13   1   6       11.79       17.01      3.73 o 
  15   1   6       24.99       28.37      4.70 o 
  17   1   6       10.77        8.82      4.70 o 
 -18   2   6      115.88      149.05     11.09 o 
 -16   2   6       31.04       30.29      3.48 o 
 -14   2   6        7.91        4.31      4.31 o 
 -12   2   6      249.68      245.26      8.09 o 
 -10   2   6      228.50      218.33      6.92 o 
  -8   2   6      282.57      263.66     11.70 o 
  -6   2   6       54.07       59.13      9.85 o 
  -4   2   6        8.82        9.58      1.23 o 
  -2   2   6      416.09      401.86      8.35 o 
   0   2   6      521.92      530.90      8.99 o 
   2   2   6      199.47      207.37      7.77 o 
   4   2   6      213.86      215.94      5.62 o 
   6   2   6      298.72      277.68      7.06 o 
   8   2   6        7.50        3.58      5.51 o 
  10   2   6        1.93       -0.65      2.58 o 
  12   2   6       20.76       20.02      5.87 o 
  14   2   6       58.48       49.17      4.44 o 
  16   2   6       19.22       14.78      4.47 o 
 -17   3   6       90.48       98.02      6.10 o 
 -15   3   6       13.60       11.09      4.93 o 
 -13   3   6       15.20        7.84      3.70 o 
 -11   3   6      450.57      441.18     20.32 o 
  -9   3   6     1025.12      993.96     38.80 o 
  -7   3   6      521.62      514.69      7.58 o 
  -5   3   6       33.48       34.43      1.40 o 
  -3   3   6       23.65       22.46      1.81 o 
  -1   3   6       70.78       81.66      4.09 o 
   1   3   6      111.35      111.32      3.85 o 
   3   3   6       84.08       82.15      3.39 o 
   5   3   6      208.88      202.09      6.04 o 
   7   3   6       52.88       50.46      3.90 o 
   9   3   6       57.42       49.94      3.92 o 
  11   3   6       18.32       22.10      3.35 o 
  13   3   6       68.64       72.66      5.06 o 
  15   3   6       15.51       13.50      6.08 o 
  17   3   6       81.13       72.81      6.61 o 
 -16   4   6       17.37       14.78      4.93 o 
 -14   4   6        2.14        4.93      3.70 o 
 -12   4   6       11.97       14.49      3.70 o 
 -10   4   6       80.05       71.44      5.61 o 
  -8   4   6      931.11      921.00     28.95 o 
  -6   4   6       10.31       14.82      1.55 o 
  -4   4   6       93.21       88.84      3.35 o 
  -2   4   6       12.56       11.77      1.54 o 
   0   4   6      281.59      288.36      5.41 o 
   2   4   6       46.47       56.05      3.10 o 
   4   4   6      290.62      291.64      7.47 o 
   6   4   6       25.07       28.51      3.05 o 
   8   4   6       83.25       77.65      4.81 o 
  10   4   6        7.55        4.38      2.81 o 
  12   4   6       46.57       39.88      4.24 o 
  14   4   6       28.69       18.17      4.47 o 
  16   4   6       64.94       60.49      6.13 o 
 -17   5   6       14.98       17.24      6.16 o 
 -15   5   6        8.93        1.23      3.70 o 
 -13   5   6       21.15       16.01      4.93 o 
 -11   5   6       28.17       20.43      6.77 o 
  -9   5   6       14.80        8.59      7.39 o 
  -7   5   6       37.95       36.40      4.50 o 
  -5   5   6       20.77       20.33      3.46 o 
  -3   5   6       29.68       32.78      2.53 o 
  -1   5   6       43.98       39.70      2.46 o 
   1   5   6      428.23      429.10      7.39 o 
   3   5   6       14.78       18.07      2.70 o 
   5   5   6       33.87       25.11      2.86 o 
   7   5   6       13.33        8.47      2.70 o 
   9   5   6       55.31       58.18      4.80 o 
  11   5   6      109.65      104.81      5.41 o 
  13   5   6       19.90       10.63      3.82 o 
  15   5   6       50.65       48.79      5.69 o 
 -16   6   6       28.98       40.65      6.16 o 
 -14   6   6        2.80       -2.46      3.70 o 
 -12   6   6       30.27       30.79      4.93 o 
 -10   6   6       19.60        5.85      8.01 o 
  -8   6   6       83.78       88.06     17.86 o 
  -6   6   6       14.76        7.61      3.46 o 
  -4   6   6      126.63       99.16      6.61 o 
  -2   6   6       58.00       61.67      7.39 o 
   0   6   6      222.95      215.88      6.95 o 
   2   6   6      519.82      471.18      9.44 o 
   4   6   6      526.40      507.60     10.08 o 
   6   6   6       49.40       46.45      3.55 o 
   8   6   6       30.88       29.72      3.51 o 
  10   6   6       32.78       26.14      3.51 o 
  12   6   6      181.31      167.60      7.63 o 
  14   6   6        3.03       -1.46      3.98 o 
  16   6   6        7.30        2.66      4.70 o 
 -15   7   6       55.84       71.44      7.39 o 
 -13   7   6       21.39       20.94      4.93 o 
 -11   7   6        5.78       11.09      4.93 o 
  -9   7   6      112.45      100.16      6.79 o 
  -7   7   6      276.59      287.68     17.86 o 
  -5   7   6      529.33      569.01     17.51 o 
  -3   7   6      214.69      199.07     17.86 o 
  -1   7   6       31.45       37.71      5.51 o 
   1   7   6       53.40       54.28      3.42 o 
   3   7   6       17.24        9.68      2.73 o 
   5   7   6      144.98      142.64      5.97 o 
   7   7   6        6.62        5.63      2.73 o 
   9   7   6       27.66       36.23      3.94 o 
  11   7   6       86.06       78.07      5.25 o 
  13   7   6       66.78       66.00      6.22 o 
  15   7   6        3.95        7.08      4.47 o 
 -14   8   6       35.13       43.11      7.39 o 
 -12   8   6       72.26       78.83      8.62 o 
 -10   8   6        7.87        8.62      4.93 o 
  -8   8   6       15.85        9.48      8.62 o 
  -6   8   6      625.98      608.39     18.62 o 
  -4   8   6      560.27      564.84     24.64 o 
  -2   8   6      119.38      127.57      8.69 o 
   0   8   6       13.07       15.57      5.54 o 
   2   8   6      115.42      116.05      5.31 o 
   4   8   6       68.15       67.30      4.28 o 
   6   8   6        0.50        0.18      2.73 o 
   8   8   6        0.76       -1.23      2.70 o 
  10   8   6       15.06       10.09      4.44 o 
  12   8   6       33.05       28.21      4.62 o 
  14   8   6        5.28        3.28      4.27 o 
 -13   9   6        5.59       18.48      6.16 o 
 -11   9   6       33.90       38.19      6.16 o 
  -9   9   6       27.23       23.40      4.93 o 
  -7   9   6       55.13       49.27      6.16 o 
  -5   9   6      409.11      399.10     15.31 o 
  -3   9   6       14.98       10.73      4.57 o 
  -1   9   6       36.91       27.06     11.09 o 
   1   9   6       33.94       30.00      5.61 o 
   3   9   6       22.01       13.34      3.63 o 
   5   9   6       79.02       75.06      4.72 o 
   7   9   6       53.37       55.57      4.62 o 
   9   9   6        7.89        2.00      3.39 o 
  11   9   6       10.96       10.28      6.04 o 
  13   9   6       26.16       20.71      5.18 o 
 -12  10   6       19.01       24.64      6.16 o 
 -10  10   6       20.45       11.09      4.93 o 
  -8  10   6       23.19       17.24      6.16 o 
  -6  10   6       98.18       78.83      8.62 o 
  -4  10   6        9.11        6.16      4.93 o 
  -2  10   6       15.58       24.64      6.16 o 
   0  10   6        7.69        5.59      4.93 o 
   2  10   6      256.99      275.51     14.08 o 
   4  10   6        4.99        9.03      8.62 o 
   6  10   6      117.55      111.25      9.96 o 
   8  10   6       50.81       46.59     10.40 o 
  10  10   6       43.54       46.69      5.42 o 
  12  10   6      110.14       98.80      7.11 o 
 -11  11   6        7.12        4.93      6.16 o 
  -9  11   6        2.58        8.62      6.16 o 
  -7  11   6        5.00        8.62      4.93 o 
  -5  11   6        4.66        0.00      4.93 o 
  -3  11   6       53.94       43.11      7.39 o 
  -1  11   6        9.51        6.16      6.16 o 
   1  11   6       59.73       65.28      8.62 o 
   3  11   6      169.14      188.46     13.55 o 
   5  11   6      232.99      257.44     17.24 o 
   7  11   6       56.43       53.00      6.97 o 
   9  11   6       24.34       25.15      4.98 o 
  11  11   6       68.37       79.22      7.35 o 
  -8  12   6       21.58       12.32      6.16 o 
  -6  12   6        4.70       12.32      6.16 o 
  -4  12   6        3.72        6.16      6.16 o 
  -2  12   6       19.94       24.64      7.39 o 
   0  12   6       74.87       84.99      9.85 o 
   2  12   6       39.43       36.95      8.62 o 
   4  12   6      194.17      214.33     16.01 o 
   6  12   6       46.69       43.11      9.85 o 
   8  12   6       16.28       18.48      8.62 o 
  -7  13   6       45.37       48.04      8.62 o 
  -5  13   6        2.65        8.62      6.16 o 
  -3  13   6       15.55       22.17      7.39 o 
  -1  13   6        1.70       -2.46      6.16 o 
   1  13   6        2.76        4.93      6.16 o 
   3  13   6       25.88       19.71      7.39 o 
   5  13   6       19.52        8.62      7.39 o 
   7  13   6       22.15       13.55      8.62 o 
  -2  14   6       16.44       19.71      8.62 o 
   0  14   6        6.93        4.93      6.16 o 
   2  14   6        0.15        1.23      7.39 o 
 -13   1   7        7.88       -4.93      8.62 o 
 -11   1   7       97.78       83.21      9.11 o 
  -9   1   7      186.10      179.64     13.55 o 
  -7   1   7       48.63       38.19      9.85 o 
  -5   1   7       34.83       22.17      7.39 o 
  -3   1   7      155.48      145.35     17.24 o 
  -1   1   7       16.92       18.54      2.05 o 
   1   1   7      418.93      413.94      9.58 o 
   3   1   7        2.18       -0.49      1.56 o 
   5   1   7      213.42      219.96      6.61 o 
   7   1   7       55.32       60.97      4.27 o 
   9   1   7       24.92       22.49      3.56 o 
  11   1   7       63.63       63.25      4.98 o 
  13   1   7       74.84       87.50      7.48 o 
  15   1   7        7.81        5.15      3.35 o 
 -12   2   7        1.75        1.54      5.54 o 
 -10   2   7      139.42      143.58     25.25 o 
  -8   2   7      562.14      613.43     35.72 o 
  -6   2   7        9.14        4.93      7.39 o 
  -4   2   7       14.03       18.48      7.39 o 
  -2   2   7       39.33       42.94      4.31 o 
   0   2   7      112.30      134.00      8.07 o 
   2   2   7      497.46      497.07      8.81 o 
   4   2   7      154.16      154.49      5.51 o 
   6   2   7       91.00       97.29      4.62 o 
   8   2   7       77.65       87.08      4.62 o 
  10   2   7       66.45       57.81      4.33 o 
  12   2   7       66.90       68.35      4.87 o 
  14   2   7        9.28        8.56      3.51 o 
  16   2   7       23.23       26.33      5.18 o 
 -13   3   7        2.64       -9.85      9.85 o 
 -11   3   7       99.23       92.83      4.67 o 
  -9   3   7      585.12      578.94     35.72 o 
  -7   3   7      586.85      581.40     34.49 o 
  -5   3   7      231.74      261.28      8.09 o 
  -3   3   7      131.54      138.87     17.24 o 
  -1   3   7       87.00       91.55      5.61 o 
   1   3   7       32.38       33.82      3.28 o 
   3   3   7      131.74      137.24      4.93 o 
   5   3   7       91.83       88.04      4.44 o 
   7   3   7        5.42        4.00      2.40 o 
   9   3   7       69.21       63.12      4.33 o 
  11   3   7        1.92       -1.46      2.99 o 
  13   3   7       21.91       24.17      3.97 o 
  15   3   7       18.81       17.12      4.70 o 
 -12   4   7       11.47        4.82      3.70 o 
 -10   4   7      142.95      124.61      5.80 o 
  -8   4   7      169.56      167.89      7.39 o 
  -6   4   7      691.51      672.85     20.32 o 
  -4   4   7       32.36       34.89      3.51 o 
  -2   4   7       48.69       50.66      4.50 o 
   0   4   7      228.03      240.60      6.99 o 
   2   4   7      714.46      765.62     15.26 o 
   4   4   7      128.03      129.70      4.97 o 
   6   4   7      221.34      210.63      6.51 o 
   8   4   7       45.74       43.67      3.98 o 
  10   4   7        0.05       -0.90      2.65 o 
  12   4   7        1.36       -3.20      3.20 o 
  14   4   7        3.99        1.92      4.19 o 
 -13   5   7       26.66       23.13     11.09 o 
 -11   5   7       61.18       63.50     11.09 o 
  -9   5   7       26.47       25.18      8.01 o 
  -7   5   7       92.36       92.96      7.39 o 
  -5   5   7       26.74       24.28      3.46 o 
  -3   5   7       45.26       31.61      4.50 o 
  -1   5   7       90.15       85.60      9.85 o 
   1   5   7      256.64      243.10      7.43 o 
   3   5   7      133.94      119.99      5.94 o 
   5   5   7       18.53       15.40      3.28 o 
   7   5   7      173.05      169.63      6.42 o 
   9   5   7       19.14       16.48      3.34 o 
  11   5   7       18.53       15.48      3.69 o 
  13   5   7        6.65        4.61      3.82 o 
  15   5   7        5.88        6.96      4.47 o 
 -14   6   7        1.75        0.00      3.70 o 
 -12   6   7        2.36       -2.46      9.85 o 
 -10   6   7        9.06        8.01      6.16 o 
  -8   6   7       10.39        5.85      5.54 o 
  -6   6   7       94.00       90.66     16.63 o 
  -4   6   7      121.34      113.45     10.47 o 
  -2   6   7       67.93       65.81      5.51 o 
   0   6   7       21.01       16.14      4.41 o 
   2   6   7      283.01      286.00      8.98 o 
   4   6   7       71.27       72.94      4.88 o 
   6   6   7       92.22       93.18      5.64 o 
   8   6   7       22.59       21.33      4.27 o 
  10   6   7       48.49       47.85      4.62 o 
  12   6   7       27.59       18.15      5.33 o 
  14   6   7        0.85        4.31      5.54 o 
 -13   7   7       11.57       16.01      4.93 o 
 -11   7   7        6.67        1.67     10.47 o 
  -9   7   7        8.43        8.15      3.70 o 
  -7   7   7       56.92       54.03      5.75 o 
  -5   7   7       70.78       72.79      5.75 o 
  -3   7   7      439.59      448.57     15.31 o 
  -1   7   7      138.21      142.52      8.56 o 
   1   7   7       31.55       28.41      6.77 o 
   3   7   7      170.97      175.41      7.39 o 
   5   7   7       19.36       12.72      3.63 o 
   7   7   7        0.91       -3.23      3.23 o 
   9   7   7       85.82       75.29      6.30 o 
  11   7   7       11.40        8.78      4.73 o 
  13   7   7        1.30        0.62      5.23 o 
 -12   8   7        8.98        8.62      4.93 o 
 -10   8   7        6.16        1.23      3.70 o 
  -8   8   7       20.13       14.87      8.01 o 
  -6   8   7       17.44        6.69      5.54 o 
  -4   8   7      157.51      160.83      9.80 o 
  -2   8   7      134.36      149.81      8.81 o 
   0   8   7       75.86       89.92      7.59 o 
   2   8   7       39.22       31.19      5.54 o 
   4   8   7       79.99       74.18      6.03 o 
   6   8   7       18.26       19.56      4.42 o 
   8   8   7        2.90       -0.59      4.05 o 
  10   8   7       30.57       24.65      6.97 o 
  12   8   7        5.22        1.23      7.26 o 
 -11   9   7       10.15        6.16      4.93 o 
  -9   9   7        1.34        1.23      4.93 o 
  -7   9   7       44.65       39.02      9.85 o 
  -5   9   7       27.85       35.04      5.69 o 
  -3   9   7        5.55        1.76      5.54 o 
  -1   9   7       29.71       24.95      7.39 o 
   1   9   7        9.00        1.61      7.39 o 
   3   9   7        5.49        2.75      5.54 o 
   5   9   7        6.19        3.75      4.05 o 
   7   9   7       14.93       13.24      7.62 o 
   9   9   7       17.33       15.54      4.81 o 
  11   9   7        2.13       -4.14      7.65 o 
 -10  10   7        2.89        6.16      4.93 o 
  -8  10   7        0.38        7.39      4.93 o 
  -6  10   7       26.82       24.64      6.16 o 
  -4  10   7       47.39       53.82     13.55 o 
  -2  10   7       15.58       10.68      8.01 o 
   0  10   7        0.64       -4.22      7.39 o 
   2  10   7       57.12       73.15     10.47 o 
   4  10   7       75.45       87.61     17.86 o 
   6  10   7       43.76       43.25      5.70 o 
   8  10   7       10.15       11.04      5.82 o 
  10  10   7        2.21       -0.57      7.68 o 
  -9  11   7        9.71       20.94      6.16 o 
  -7  11   7        3.44        1.23      4.93 o 
  -5  11   7       25.35       23.40      6.16 o 
  -3  11   7       12.96       17.24      6.16 o 
  -1  11   7        5.90        6.16      6.16 o 
   1  11   7       17.69       18.48      6.16 o 
   3  11   7       42.44       41.56     13.55 o 
   5  11   7      112.75      112.09     11.09 o 
   7  11   7        6.51        8.01      5.23 o 
   9  11   7        7.51        8.81      5.61 o 
  -6  12   7        2.25        8.62      6.16 o 
  -4  12   7       16.39       17.24      6.16 o 
  -2  12   7       28.14       30.79      7.39 o 
   0  12   7        2.55       -4.93      4.93 o 
   2  12   7       11.34        9.85      6.16 o 
   4  12   7       57.24       66.52      9.85 o 
   6  12   7       38.04       39.42      9.85 o 
  -1  13   7       19.33       25.87      8.62 o 
   1  13   7       11.73        0.00      6.16 o 
 -12   0   8       37.98       38.19     11.09 o 
 -10   0   8       22.01       16.01      8.62 o 
  -8   0   8       14.30       14.78      8.62 o 
  -6   0   8       39.69       36.95      9.85 o 
  -2   0   8       51.96       55.43      3.70 o 
   0   0   8      221.63      216.79      8.62 o 
   2   0   8       21.98       24.64      4.93 o 
   4   0   8      249.93      253.75     12.32 o 
   6   0   8      309.25      299.32     14.78 o 
   8   0   8      142.90      134.26     11.09 o 
  10   0   8      423.93      346.13     18.48 o 
  12   0   8      393.14      380.62     19.71 o 
  14   0   8       42.09      144.12     16.01 o 
 -11   1   8        5.43        7.49      5.61 o 
  -9   1   8       16.11       17.00      6.49 o 
  -7   1   8       45.66       44.77      7.37 o 
  -5   1   8       13.98       16.01      8.62 o 
  -3   1   8       65.88       60.36     12.32 o 
  -1   1   8       92.37       93.34      4.15 o 
   1   1   8      212.37      224.21      6.97 o 
   3   1   8       66.55       69.53      6.16 o 
   5   1   8      141.35      141.70      6.97 o 
   7   1   8       83.38       76.36      6.77 o 
   9   1   8      167.23      166.17     13.55 o 
  11   1   8      218.45      223.08      9.45 o 
  13   1   8       72.19       88.24      7.07 o 
 -12   2   8        2.46       10.03      9.85 o 
 -10   2   8        1.88       11.09      8.01 o 
  -8   2   8      204.40      229.11     22.17 o 
  -6   2   8      164.73      186.00     20.94 o 
  -4   2   8       17.97       20.94      8.62 o 
  -2   2   8       25.34       31.05      2.53 o 
   0   2   8       43.82       38.09      3.28 o 
   2   2   8      134.93      130.07      8.83 o 
   4   2   8       48.77       57.27      4.11 o 
   6   2   8        7.20        9.10      3.23 o 
   8   2   8       36.15       30.37      4.27 o 
  10   2   8       16.43       14.83      4.15 o 
  12   2   8       19.30       25.52      4.88 o 
  14   2   8        2.29        0.67      4.73 o 
 -13   3   8       27.30        6.16     13.55 o 
 -11   3   8       17.91       26.97     14.17 o 
  -9   3   8      259.08      289.47     27.10 o 
  -7   3   8      319.38      370.77     28.33 o 
  -5   3   8      247.05      279.61     24.64 o 
  -3   3   8       37.50       36.08      4.31 o 
  -1   3   8       98.52      109.10      4.93 o 
   1   3   8      152.34      166.08      5.79 o 
   3   3   8       49.55       43.96      4.05 o 
   5   3   8       18.19       17.80      3.28 o 
   7   3   8       13.40       14.13      3.89 o 
   9   3   8        4.20        4.93      3.89 o 
  11   3   8        2.57        0.78      3.89 o 
  13   3   8        0.58        3.11      3.89 o 
 -12   4   8       16.23       -1.23     12.32 o 
 -10   4   8        0.91       -3.70     11.09 o 
  -8   4   8        6.26       -7.39      9.85 o 
  -6   4   8      457.50      490.07     12.55 o 
  -4   4   8      102.63       98.01      5.69 o 
  -2   4   8       16.20       19.92      3.46 o 
   0   4   8       14.99       15.08      2.83 o 
   2   4   8       90.55      102.95      5.64 o 
   4   4   8       42.27       43.36      4.11 o 
   6   4   8       57.33       45.68      6.41 o 
   8   4   8       18.48       20.28      4.05 o 
  10   4   8        9.01        7.35      4.93 o 
  12   4   8        3.99        3.05      3.98 o 
 -13   5   8        6.66      -12.32     12.32 o 
 -11   5   8       19.09       -1.23     12.32 o 
  -9   5   8       32.81       35.72     13.55 o 
  -7   5   8       11.82        8.34     11.09 o 
  -5   5   8       86.50       89.23      5.69 o 
  -3   5   8        5.35        7.39      3.46 o 
  -1   5   8        5.58        5.05      3.40 o 
   1   5   8        4.20        6.74      2.83 o 
   3   5   8       76.16       75.99      7.46 o 
   5   5   8        9.01        2.71      3.28 o 
   7   5   8       15.18       10.70      3.89 o 
   9   5   8        0.35       -0.97      3.89 o 
  11   5   8       13.04       21.13      4.73 o 
  13   5   8        3.92       -4.27      4.27 o 
 -12   6   8        6.35      -13.55     13.55 o 
 -10   6   8       12.63       -9.85     12.32 o 
  -8   6   8       21.01       29.33      4.93 o 
  -6   6   8      105.33      125.24     17.24 o 
  -4   6   8       11.31        9.07      3.70 o 
  -2   6   8      107.34       85.66      6.71 o 
   0   6   8        0.67       -2.35      3.46 o 
   2   6   8       29.14       30.30      4.05 o 
   4   6   8       22.68       22.63      3.98 o 
   6   6   8       15.56       12.37      4.05 o 
   8   6   8       27.83       37.14      4.98 o 
  10   6   8       15.30       11.69      5.37 o 
  12   6   8       18.36       10.47      6.53 o 
 -11   7   8        4.10      -13.55     13.55 o 
  -9   7   8       56.08       69.82     16.01 o 
  -7   7   8       71.44       66.93     16.63 o 
  -5   7   8       27.60       28.43      4.63 o 
  -3   7   8      183.83      201.60     10.11 o 
  -1   7   8      133.00      133.49     11.70 o 
   1   7   8       52.19       52.52      6.61 o 
   3   7   8        7.09        2.69      3.32 o 
   5   7   8        0.53        0.00      3.28 o 
   7   7   8       13.16       11.33      4.11 o 
   9   7   8        5.22       -4.28      4.49 o 
  11   7   8        9.71        4.16      5.33 o 
 -10   8   8       16.22        8.31      8.01 o 
  -8   8   8       15.26        4.40      9.85 o 
  -6   8   8       13.27       10.84      7.39 o 
  -4   8   8       79.46       80.24      6.79 o 
  -2   8   8      244.86      262.45     14.17 o 
   0   8   8      127.28      133.11     17.24 o 
   2   8   8        1.96        1.94      4.57 o 
   4   8   8       17.60       11.83      4.11 o 
   6   8   8        1.29       -3.70      4.06 o 
   8   8   8       21.59       21.01      4.88 o 
  10   8   8        7.62        5.50      4.81 o 
  -9   9   8       18.48       32.03      6.16 o 
  -7   9   8        0.60       -3.39      4.67 o 
  -5   9   8       41.15       35.91      6.77 o 
  -3   9   8       70.74       79.93      6.79 o 
  -1   9   8      104.91       92.61      7.81 o 
   1   9   8        3.76       -2.65      4.50 o 
   3   9   8        5.43        1.64      5.51 o 
   5   9   8        4.91        0.25      4.11 o 
   7   9   8       15.63       12.01      4.88 o 
   9   9   8       15.38       12.19      7.58 o 
  -6  10   8        7.62        1.09     13.55 o 
  -4  10   8       23.52        6.77      4.67 o 
  -2  10   8        5.60        1.81      4.63 o 
   0  10   8       28.10       22.44      9.85 o 
   2  10   8       21.16       23.48      8.62 o 
   4  10   8       13.31        5.80     19.71 o 
   6  10   8       37.77       41.90      7.84 o 
  -5  11   8        1.26        9.85      6.16 o 
  -3  11   8        1.09       -1.23      4.93 o 
  -1  11   8       15.70       12.20     17.24 o 
   1  11   8       14.11       11.91     15.40 o 
   3  11   8        5.92        1.52     14.17 o 
   5  11   8       60.47       70.56      8.81 o 
 -11   1   9       16.34       26.52      7.37 o 
  -9   1   9       24.28       32.71      7.37 o 
  -7   1   9       25.83       33.88      7.37 o 
  -5   1   9        1.38        0.00      8.62 o 
  -3   1   9        8.20       12.32      8.62 o 
  -1   1   9       22.91       24.94      2.53 o 
   1   1   9        2.10        4.06      2.50 o 
   3   1   9       66.97       66.84      4.72 o 
   5   1   9       44.84       44.58      5.28 o 
   7   1   9       73.76       80.76      5.46 o 
   9   1   9        1.11        7.20      6.34 o 
  11   1   9        8.82       11.44      6.47 o 
 -12   2   9       15.09        4.93     11.09 o 
 -10   2   9        2.02        5.87     12.32 o 
  -8   2   9        5.77       14.65     15.40 o 
  -6   2   9      113.98       97.31     14.78 o 
  -4   2   9       24.30       20.94     11.09 o 
  -2   2   9       67.18       70.90      4.63 o 
   0   2   9        2.62        0.65      2.50 o 
   2   2   9        2.14        4.64      2.50 o 
   4   2   9      190.48      219.99     10.86 o 
   6   2   9       46.48       40.71      4.73 o 
   8   2   9       24.76       26.95      4.35 o 
  10   2   9       20.02       25.23      4.73 o 
  12   2   9        5.61       13.06      4.47 o 
 -11   3   9        6.94        9.41     22.79 o 
  -9   3   9       41.44       34.49     13.55 o 
  -7   3   9       47.13       45.58     12.32 o 
  -5   3   9      279.75      317.80     28.33 o 
  -3   3   9       86.47       97.31     16.01 o 
  -1   3   9       68.56       78.50      6.89 o 
   1   3   9        5.63        5.07      2.50 o 
   3   3   9       78.50       79.53      4.93 o 
   5   3   9       39.78       38.55      4.73 o 
   7   3   9       23.56       19.62      3.98 o 
   9   3   9        2.01       -3.10      3.51 o 
  11   3   9        8.79       13.70      5.26 o 
 -10   4   9        1.75       -9.85      9.85 o 
  -8   4   9       55.54       48.04     14.78 o 
  -6   4   9        6.92        0.00      9.85 o 
  -4   4   9      239.57      282.08     28.33 o 
  -2   4   9       11.96       10.78      3.51 o 
   0   4   9       18.04       21.90      3.32 o 
   2   4   9       30.23       30.13      4.11 o 
   4   4   9       51.58       63.15      8.21 o 
   6   4   9       28.78       31.52      4.42 o 
   8   4   9        1.63        2.92      3.89 o 
  10   4   9        9.60       10.32      4.73 o 
  -9   5   9       62.77       40.65     16.01 o 
  -7   5   9       52.57       35.72     14.78 o 
  -5   5   9      100.36       80.07     16.01 o 
  -3   5   9        3.25        4.59      7.39 o 
  -1   5   9       33.23       32.22      4.57 o 
   1   5   9        2.98        4.71      2.83 o 
   3   5   9       48.33       41.16      4.47 o 
   5   5   9       65.93       76.60      5.70 o 
   7   5   9        6.33       -0.41      3.98 o 
   9   5   9       33.91       25.69      5.11 o 
 -10   6   9        0.63      -12.32     12.32 o 
  -8   6   9        6.32        3.70     13.55 o 
  -6   6   9       10.76        0.00     13.55 o 
  -4   6   9       56.46       47.58      4.67 o 
  -2   6   9       27.35       29.53      8.01 o 
   0   6   9       63.15       57.42      6.77 o 
   2   6   9       15.56       14.93      3.67 o 
   4   6   9       37.23       32.00      4.42 o 
   6   6   9       33.23       30.96      4.88 o 
   8   6   9       16.18        5.46      4.05 o 
  -9   7   9        2.85       -4.93     13.55 o 
  -7   7   9       19.88       12.32     13.55 o 
  -5   7   9       27.28       30.55      5.54 o 
  -3   7   9       26.56       25.96     11.70 o 
  -1   7   9       40.45       54.43     19.09 o 
   1   7   9      208.44      258.45     12.32 o 
   3   7   9        3.19       -3.96      3.96 o 
   5   7   9        0.25       -1.68      3.32 o 
   7   7   9       44.01       37.54      5.64 o 
  -6   8   9       15.08       17.24     13.55 o 
  -4   8   9        6.30        8.62      4.67 o 
  -2   8   9        7.43        1.64      6.16 o 
   0   8   9       36.77       35.82      6.61 o 
   2   8   9       56.39       65.79      7.59 o 
   4   8   9       10.55        8.83      4.18 o 
   6   8   9        1.56       -1.72      4.11 o 
  -5   9   9        5.63       -0.33     19.09 o 
  -3   9   9        7.50       -1.40     14.17 o 
  -1   9   9        6.24        3.20      5.54 o 
   1   9   9       13.04       11.70      5.61 o 
   3   9   9        5.31       -1.00      5.61 o 
   5   9   9        4.64       -3.70      4.65 o 
  -8   0  10        5.88       11.09      9.85 o 
  -6   0  10        1.46       -2.46      8.62 o 
  -4   0  10       27.92       36.95     11.09 o 
  -2   0  10       59.49       64.05     13.55 o 
   0   0  10        7.98       18.48      8.62 o 
   2   0  10       70.91       64.05      6.16 o 
   4   0  10       21.38       30.79      6.16 o 
   6   0  10      144.61      151.51     11.09 o 
   8   0  10       15.68       11.09      6.16 o 
  -9   1  10       25.44       33.44     13.55 o 
  -7   1  10        4.66       14.78      6.97 o 
  -5   1  10       22.68       43.99      8.71 o 
  -3   1  10       31.26       51.73     13.55 o 
  -1   1  10       12.50       20.94      9.85 o 
   1   1  10        4.74        7.83      2.50 o 
   3   1  10       31.91       33.18      4.05 o 
   5   1  10       87.84       99.24      6.01 o 
   7   1  10       31.39       34.73      8.48 o 
   9   1  10       10.23       22.06      4.62 o 
  -8   2  10        2.68       12.32     13.55 o 
  -6   2  10       35.57       33.26     12.32 o 
  -4   2  10       17.13       19.71     11.09 o 
  -2   2  10       11.71       20.94     11.09 o 
   0   2  10        5.75        7.33      3.21 o 
   2   2  10        4.46        8.04      2.83 o 
   4   2  10       28.86       33.74      4.11 o 
   6   2  10        4.18        5.36      3.58 o 
   8   2  10        2.71        5.40      3.98 o 
  -7   3  10       44.71       25.87     13.55 o 
  -5   3  10       55.28       36.95     13.55 o 
  -3   3  10       88.05       94.85     17.24 o 
  -1   3  10       30.50       30.79     12.32 o 
   1   3  10        4.16        7.17      3.14 o 
   3   3  10        1.62       -0.25      3.28 o 
   5   3  10       14.02       15.42      4.05 o 
   7   3  10       34.11       50.37      5.56 o 
  -6   4  10        7.03       -1.23      9.85 o 
  -4   4  10       86.43       80.07     17.24 o 
  -2   4  10       76.66       87.46     17.24 o 
   0   4  10       14.71       15.49      6.16 o 
   2   4  10       11.69       18.70      3.67 o 
   4   4  10       20.63       18.89      6.19 o 
   6   4  10        9.45        6.75      4.05 o 
  -5   5  10        9.36       -2.46     13.55 o 
  -3   5  10       38.79       27.10     14.78 o 
  -1   5  10        0.46        4.07      3.54 o 
   1   5  10        0.35       -2.80      2.80 o 
   3   5  10       15.59       14.21      3.63 o 
   5   5  10        9.74        4.28      4.05 o 
  -4   6  10       13.11       -2.46     12.32 o 
  -2   6  10        4.71       -4.93     13.55 o 
   0   6  10       12.82       13.36      4.93 o 
   2   6  10       15.23       13.73      4.98 o 
   4   6  10       15.12       11.04      4.15 o 
  -1   7  10       43.69       48.18     14.78 o 
   1   7  10       42.27       41.11      8.62 o 
  -1   1  11        7.38       17.86      9.24 o 
   1   1  11        1.41       16.01     11.09 o 
   0   2  11       30.32       51.73     14.78 o 
                                                 
